# Supplementary material for: Polyclonality overcomes fitness barriers in Apc-driven tumorigenesis
Source: Nature. 2024 Oct 30;634(8036):1196–203. doi: 10.1038/s41586-024-08053-0 (PMC11525183; doi:10.1038/s41586-024-08053-0)
Supplement: Supplementary file 3 — This table contains details for the amplicons used in the amplicon sequencing experiment. [file 41586_2024_8053_MOESM3_ESM.xlsx]

## Sheet: targeted_amplicon_coordinates
Gene	Amplicon_Name	Chromosome	Length	GC_content	Start_Coordinate	End_Coordinate
APC	APC_exon5_2	chr18	190	42	34276458	34276647
APC	APC_exon7_2	chr18	233	47	34289766	34289998
APC	APC_exon9_7	chr18	239	50	34298601	34298839
APC	APC_exon11_2	chr18	217	40	34304479	34304695
APC	APC_exon15a_8	chr18	225	43	34312321	34312545
APC	APC_exon15a_36	chr18	232	51	34314097	34314328
APC	APC_exon14_4	chr18	186	47	34310705	34310890
APC	APC_exon15a_15	chr18	190	48	34312717	34312906
APC	APC_exon15a_24	chr18	220	39	34313310	34313529
APC	APC_exon15a_3	chr18	220	45	34312028	34312247
FBXW7	FBXW7_2_2	chr3	239	44	84976092	84976330
SMAD4	SMAD4_2_2	chr18	188	51	73648890	73649077
KRAS	KRAS_1_2	chr6	215	44	145246651	145246865
Tp53	Tp53_1_1	chr11	220	61	69588413	69588632
Hras	Hras_1_2	chr7	216	56	141192835	141193050
Nras	Nras_1_1	chr3	220	48	103060093	103060312
Ctnnb1	Ctnnb1_1_1	chr9	231	53	120950516	120950746
APC	APC_exon3_2	chr18	162	49	34269066	34269227
APC	APC_exon5_1	chr18	236	44	34276449	34276684
APC	APC_exon7_3	chr18	172	50	34289857	34290028
APC	APC_exon9_8	chr18	216	45	34298650	34298865
APC	APC_exon11_3	chr18	175	42	34304588	34304762
APC	APC_exon14_3	chr18	234	46	34310681	34310914
APC	APC_exon15a_9	chr18	220	43	34312387	34312606
APC	APC_exon15a_22	chr18	184	40	34313245	34313428
APC	APC_exon15a_31	chr18	168	42	34313760	34313927
FBXW7	FBXW7_2_3	chr3	188	44	84976181	84976368
Tp53	Tp53_1_2	chr11	190	62	69588426	69588615
Hras	Hras_1_1	chr7	181	55	141192777	141192957
Braf	Braf_2_2	chr6	162	54	39646710	39646871
Ctnnb1	Ctnnb1_1_4	chr9	160	50	120950624	120950783
KRAS	KRAS_3_1	chr6	217	37	145220608	145220824
APC	APC_exon4_2	chr18	179	39	34272354	34272532
APC	APC_exon6_1	chr18	221	46	34279169	34279389
APC	APC_exon8_1	chr18	175	43	34295945	34296119
APC	APC_exon10_3	chr18	180	36	34299991	34300170
APC	APC_exon9_5	chr18	166	45	34298443	34298608
APC	APC_exon13_2	chr18	228	35	34306185	34306412
APC	APC_exon14_5	chr18	220	32	34310810	34311029
APC	APC_exon15a_12	chr18	233	47	34312554	34312786
APC	APC_exon15a_18	chr18	218	39	34312965	34313182
APC	APC_exon15a_7	chr18	187	45	34312289	34312475
APC	APC_exon15a_26	chr18	183	33	34313461	34313643
APC	APC_exon15a_35	chr18	218	51	34314009	34314226
SMAD4	SMAD4_1_1	chr18	187	39	73677647	73677833
SMAD4	SMAD4_2_1	chr18	234	48	73648881	73649114
Braf	Braf_1_1	chr6	232	38	39627689	39627920
Ctnnb1	Ctnnb1_1_2	chr9	170	55	120950546	120950715
APC	APC_exon4_3	chr18	233	34	34272440	34272672
APC	APC_exon6_2	chr18	220	47	34279212	34279431
APC	APC_exon8_2	chr18	220	45	34295957	34296176
APC	APC_exon9_2	chr18	237	34	34298279	34298515
APC	APC_exon13_1	chr18	189	34	34306165	34306353
APC	APC_exon15a_5	chr18	231	45	34312161	34312391
APC	APC_exon14_6	chr18	219	31	34310843	34311061
APC	APC_exon15a_37	chr18	161	52	34314147	34314307
APC	APC_exon15a_17	chr18	217	37	34312850	34313066
APC	APC_exon15a_29	chr18	182	45	34313642	34313823
FBXW7	FBXW7_1_2	chr3	220	42	84974523	84974742
PTEN	PTEN_2_1	chr19	232	32	32799735	32799966
SMAD4	SMAD4_1_4	chr18	232	36	73677762	73677993
KRAS	KRAS_1_1	chr6	238	41	145246561	145246798
Braf	Braf_1_2	chr6	160	42	39627704	39627863
APC	APC_exon9_4	chr18	237	49	34298430	34298666
APC	APC_exon10_1	chr18	240	37	34299859	34300098
APC	APC_exon12_1	chr18	215	40	34305498	34305712
APC	APC_exon15a_14	chr18	236	45	34312701	34312936
APC	APC_exon15a_30	chr18	240	45	34313656	34313895
APC	APC_exon14_1	chr18	185	41	34310585	34310769
APC	APC_exon15a_20	chr18	190	42	34313127	34313316
APC	APC_exon15a_6	chr18	190	45	34312180	34312369
PTEN	PTEN_1_1	chr19	216	36	32797970	32798185
SMAD4	SMAD4_1_2	chr18	234	39	73677656	73677889
PTEN	PTEN_3_2	chr19	190	27	32792555	32792744
KRAS	KRAS_1_3	chr6	216	37	145246700	145246915
KRAS	KRAS_2_2	chr6	234	41	145234213	145234446
KRAS	KRAS_3_2	chr6	160	35	145220620	145220779
Ctnnb1	Ctnnb1_1_3	chr9	219	50	120950583	120950801
APC	APC_exon3_1	chr18	189	43	34269006	34269194
APC	APC_exon4_1	chr18	224	39	34272326	34272549
APC	APC_exon10_2	chr18	166	36	34299890	34300055
APC	APC_exon9_6	chr18	189	50	34298553	34298741
APC	APC_exon12_2	chr18	222	39	34305508	34305729
APC	APC_exon14_2	chr18	223	46	34310610	34310832
APC	APC_exon15a_21	chr18	231	44	34313142	34313372
APC	APC_exon15a_4	chr18	218	44	34312052	34312269
APC	APC_exon15a_34	chr18	240	49	34313951	34314190
APC	APC_exon15a_28	chr18	222	41	34313555	34313776
APC	APC_exon15a_13	chr18	190	50	34312624	34312813
PTEN	PTEN_1_2	chr19	168	36	32798003	32798170
PTEN	PTEN_3_1	chr19	225	24	32792503	32792727
SMAD4	SMAD4_1_3	chr18	209	35	73677749	73677957
KRAS	KRAS_2_1	chr6	187	39	145234204	145234390
Ctnnb1	Ctnnb1_3	chr9	190	51	120950583	120950772
APC	APC_exon3_3	chr18	239	41	34269150	34269388
APC	APC_exon4_4	chr18	174	36	34272460	34272633
APC	APC_exon5_4	chr18	169	54	34276570	34276738
APC	APC_exon9_1	chr18	204	30	34298270	34298473
APC	APC_exon11_1	chr18	173	39	34304470	34304642
APC	APC_exon15a_19	chr18	240	40	34312976	34313215
APC	APC_exon15a_32	chr18	217	44	34313826	34314042
APC	APC_exon15a_10	chr18	222	41	34312431	34312652
APC	APC_exon15a_25	chr18	238	34	34313385	34313622
APC	APC_exon15a_2	chr18	184	37	34311929	34312112
APC	APC_exon15b_1	chr18	220	48	34316297	34316516
FBXW7	FBXW7_2_1	chr3	183	45	84976076	84976258
PTEN	PTEN_2_2	chr19	168	42	32799830	32799997
KRAS	KRAS_2_3	chr6	180	43	145234316	145234495
Nras	Nras_1_2	chr3	164	51	103060175	103060338
Ctnnb1	Ctnnb1_2	chr9	219	52	120950503	120950721
APC	APC_exon5_3	chr18	231	54	34276544	34276774
APC	APC_exon7_1	chr18	176	47	34289745	34289920
APC	APC_exon8_3	chr18	174	47	34296020	34296193
APC	APC_exon11_4	chr18	217	38	34304597	34304813
APC	APC_exon9_3	chr18	160	47	34298417	34298576
APC	APC_exon13_3	chr18	164	40	34306272	34306435
APC	APC_exon15a_16	chr18	217	36	34312833	34313049
APC	APC_exon15a_1	chr18	240	38	34311901	34312140
APC	APC_exon15a_23	chr18	229	40	34313256	34313484
APC	APC_exon15b_2	chr18	240	48	34316307	34316546
APC	APC_exon15a_27	chr18	219	36	34313508	34313726
APC	APC_exon15a_33	chr18	186	46	34313872	34314057
APC	APC_exon15a_11	chr18	189	44	34312495	34312683
FBXW7	FBXW7_1_1	chr3	238	49	84974465	84974702
Braf	Braf_2_1	chr6	216	50	39646683	39646898
Ctnnb1	Ctnnb1_1	chr9	176	51	120950473	120950648
APC	APC_exon16_finallength_9	chr18	231	50	34316824	34317054
APC	APC_exon16_finallength_19	chr18	219	53	34317504	34317722
TRP53	TRP53_t8_1	chr11	186	54	69589734	69589919
APC	APC_exon16_abgap_30	chr18	240	49	34316031	34316270
APC	APC_exon16_abgap_20	chr18	196	44	34315404	34315599
Kras	Kras_exon4_1	chr6	189	49	145232030	145232218
CTNNB1	CTNNB1_t8_5	chr9	232	55	120955480	120955711
APC	APC_exon16_abgap_4	chr18	240	49	34314392	34314631
APC	APC_exon16_abgap_11	chr18	213	47	34314807	34315019
CTNNB1	CTNNB1_t10_2	chr9	238	52	120957040	120957277
TRP53	TRP53_t3_1	chr11	189	57	69587307	69587495
APC	APC_exon16_finallength_28	chr18	237	52	34318033	34318269
CTNNB1	CTNNB1_t4_4	chr9	238	53	120951346	120951583
CTNNB1	CTNNB1_t14_1	chr9	183	55	120959257	120959439
APC	APC_altexon2_2	chr18	168	61	34247601	34247768
APC	APC_exon16_abgap_33	chr18	217	49	34316229	34316445
Kras	Kras_exon4_3	chr6	190	42	145232132	145232321
CTNNB1	CTNNB1_t3_3	chr9	186	49	120950944	120951129
APC	APC_exon1_1	chr18	240	39	34260955	34261194
APC	APC_exon16_finallength_16	chr18	184	43	34317271	34317454
APC	APC_exon16_finallength_33	chr18	190	54	34318383	34318572
APC	APC_exon16_finallength_25	chr18	187	50	34317886	34318072
TRP53	TRP53_t11_2	chr11	171	52	69591290	69591460
APC	APC_exon16_finallength_4	chr18	220	42	34316558	34316777
TRP53	TRP53_t3_2	chr11	227	58	69587330	69587556
APC	APC_exon16_abgap_22	chr18	220	49	34315509	34315728
CTNNB1	CTNNB1_t4_3	chr9	210	52	120951333	120951542
CTNNB1	CTNNB1_t14_3	chr9	212	53	120959355	120959566
APC	APC_exon16_finallength_22	chr18	190	48	34317639	34317828
CTNNB1	CTNNB1_t1_2	chr9	168	53	120950152	120950319
CTNNB1	CTNNB1_t8_2	chr9	206	48	120955273	120955478
TRP53	TRP53_t7_2	chr11	235	56	69589530	69589764
APC	APC_exon16_abgap_6	chr18	235	43	34314498	34314732
APC	APC_altexon2_1	chr18	240	60	34247556	34247795
APC	APC_exon16_abgap_15	chr18	220	43	34315043	34315262
APC	APC_exon16_abgap_29	chr18	189	48	34315967	34316155
CTNNB1	CTNNB1_t9_3	chr9	184	52	120955850	120956033
CTNNB1	CTNNB1_t11_2	chr9	179	47	120957469	120957647
APC	APC_exon16_finallength_10	chr18	190	48	34316918	34317107
APC	APC_exon16_abgap_17	chr18	240	41	34315185	34315424
APC	APC_exon16_abgap_13	chr18	190	46	34314935	34315124
CTNNB1	CTNNB1_t8_3	chr9	220	51	120955379	120955598
TRP53	TRP53_t5_1	chr11	238	54	69588531	69588768
APC	APC_exon16_abgap_8	chr18	220	38	34314642	34314861
APC	APC_exon16_abgap_25	chr18	189	48	34315754	34315942
APC	APC_exon1_3	chr18	161	38	34261053	34261213
APC	APC_exon16_abgap_31	chr18	200	46	34316095	34316294
CTNNB1	CTNNB1_t5_2	chr9	173	51	120951541	120951713
CTNNB1	CTNNB1_t11_3	chr9	190	58	120957539	120957728
APC	APC_exon16_finallength_34	chr18	213	51	34318418	34318630
CTNNB1	CTNNB1_t13_2	chr9	181	44	120958498	120958678
APC	APC_exon16_finallength_15	chr18	224	44	34317250	34317473
APC	APC_exon16_finallength_7	chr18	232	52	34316710	34316941
CTNNB1	CTNNB1_t6_3	chr9	183	48	120952880	120953062
Kras	Kras_exon4_2	chr6	240	46	145232045	145232284
APC	APC_exon16_finallength_24	chr18	231	50	34317781	34318011
CTNNB1	CTNNB1_t3_1	chr9	203	53	120950844	120951046
TRP53	TRP53_t3_5	chr11	189	53	69587513	69587701
TRP53	TRP53_t8_2	chr11	229	50	69589744	69589972
TRP53	TRP53_t1_1	chr11	237	43	69586766	69587002
CTNNB1	CTNNB1_t11_1	chr9	238	49	120957460	120957697
APC	APC_exon2_1	chr18	235	40	34268193	34268427
Kras	Kras_finalAA_2	chr6	160	32	145220516	145220675
TRP53	TRP53_t7_1	chr11	166	53	69589498	69589663
APC	APC_exon16_finallength_30	chr18	236	53	34318204	34318439
APC	APC_exon16_finallength_21	chr18	237	48	34317629	34317865
APC	APC_exon16_finallength_12	chr18	220	45	34317029	34317248
CTNNB1	CTNNB1_t6_2	chr9	240	48	120952805	120953044
CTNNB1	CTNNB1_t3_2	chr9	240	50	120950853	120951092
CTNNB1	CTNNB1_t9_2	chr9	240	50	120955772	120956011
Kras	Kras_alt_transcript_exon_3	chr6	169	40	145225107	145225275
CTNNB1	CTNNB1_t1_1	chr9	236	49	120950112	120950347
TRP53	TRP53_t4_1	chr11	228	56	69588266	69588493
APC	APC_exon16_abgap_32	chr18	238	45	34316167	34316404
TRP53	TRP53_t10_1	chr11	226	47	69591191	69591416
APC	APC_exon16_finallength_3	chr18	174	37	34316486	34316659
CTNNB1	CTNNB1_t5_3	chr9	236	44	120951617	120951852
CTNNB1	CTNNB1_t8_1	chr9	239	46	120955224	120955462
APC	APC_exon16_abgap_27	chr18	220	45	34315869	34316088
APC	APC_exon16_abgap_9	chr18	180	39	34314705	34314884
APC	APC_exon16_abgap_18	chr18	190	38	34315290	34315479
TRP53	TRP53_t4_3	chr11	234	61	69588352	69588585
Kras	Kras_alt_transcript_exon_1	chr6	238	38	145225009	145225246
APC	APC_exon2_2	chr18	215	43	34268241	34268455
APC	APC_exon16_abgap_24	chr18	182	47	34315638	34315819
APC	APC_exon1_2	chr18	180	41	34260995	34261174
TRP53	TRP53_t2_2	chr11	196	49	69587208	69587403
APC	APC_exon16_abgap_10	chr18	231	45	34314774	34315004
APC	APC_exon16_finallength_17	chr18	230	53	34317382	34317611
APC	APC_exon16_finallength_8	chr18	203	53	34316788	34316990
TRP53	TRP53_t6_2	chr11	189	54	69589097	69589285
TRP53	TRP53_t10_2	chr11	183	48	69591211	69591393
APC	APC_exon16_abgap_28	chr18	240	45	34315879	34316118
APC	APC_exon16_finallength_36	chr18	227	37	34318534	34318760
APC	APC_exon16_finallength_27	chr18	182	50	34318000	34318181
CTNNB1	CTNNB1_t10_3	chr9	187	49	120957126	120957312
APC	APC_exon16_abgap_19	chr18	217	41	34315357	34315573
CTNNB1	CTNNB1_t4_1	chr9	225	46	120951188	120951412
CTNNB1	CTNNB1_t8_6	chr9	220	55	120955518	120955737
CTNNB1	CTNNB1_t14_4	chr9	233	52	120959368	120959600
APC	APC_exon16_abgap_1	chr18	220	54	34314209	34314428
APC	APC_exon16_finallength_1	chr18	178	47	34316377	34316554
CTNNB1	CTNNB1_t12_1	chr9	231	52	120957682	120957912
Kras	Kras_finalAA_1	chr6	233	33	145220481	145220713
APC	APC_exon16_abgap_7	chr18	183	36	34314585	34314767
APC	APC_exon16_finallength_2	chr18	237	40	34316435	34316671
APC	APC_exon16_abgap_16	chr18	188	42	34315175	34315362
CTNNB1	CTNNB1_t4_2	chr9	220	46	120951207	120951426
CTNNB1	CTNNB1_t8_4	chr9	232	51	120955400	120955631
TRP53	TRP53_t1_2	chr11	212	45	69586810	69587021
TRP53	TRP53_t3_3	chr11	210	58	69587419	69587628
CTNNB1	CTNNB1_t13_1	chr9	234	45	120958489	120958722
APC	APC_exon16_finallength_23	chr18	214	49	34317765	34317978
CTNNB1	CTNNB1_t7_1	chr9	190	46	120955037	120955226
TRP53	TRP53_t4_4	chr11	189	63	69588415	69588603
TRP53	TRP53_t7_3	chr11	190	57	69589594	69589783
APC	APC_exon16_abgap_26	chr18	219	46	34315763	34315981
APC	APC_exon16_finallength_13	chr18	238	42	34317106	34317343
APC	APC_exon16_finallength_32	chr18	221	54	34318325	34318545
TRP53	TRP53_t5_3	chr11	172	47	69588644	69588815
TRP53	TRP53_t9_2	chr11	190	57	69590615	69590804
APC	APC_exon16_finallength_18	chr18	181	52	34317407	34317587
APC	APC_exon16_finallength_31	chr18	214	54	34318246	34318459
APC	APC_exon16_finallength_14	chr18	216	42	34317143	34317358
APC	APC_exon11_true_1	chr18	218	51	34301165	34301382
CTNNB1	CTNNB1_t3_5	chr9	167	43	120951029	120951195
CTNNB1	CTNNB1_t5_1	chr9	234	49	120951520	120951753
CTNNB1	CTNNB1_t12_2	chr9	168	50	120957726	120957893
TRP53	TRP53_t9_1	chr11	240	56	69590598	69590837
APC	APC_exon16_abgap_12	chr18	228	47	34314879	34315106
APC	APC_exon16_abgap_3	chr18	188	53	34314351	34314538
APC	APC_exon16_finallength_6	chr18	190	54	34316679	34316868
CTNNB1	CTNNB1_t14_2	chr9	240	57	120959266	120959505
APC	APC_exon16_abgap_21	chr18	229	48	34315484	34315712
TRP53	TRP53_t2_1	chr11	161	46	69587153	69587313
TRP53	TRP53_t4_2	chr11	181	57	69588281	69588461
APC	APC_exon16_finallength_26	chr18	240	51	34317899	34318138
APC	APC_exon16_finallength_35	chr18	202	39	34318504	34318705
CTNNB1	CTNNB1_t7_3	chr9	171	47	120955166	120955336
CTNNB1	CTNNB1_t10_1	chr9	189	51	120957030	120957218
APC	APC_exon16_abgap_23	chr18	230	47	34315607	34315836
CTNNB1	CTNNB1_t5_4	chr9	183	44	120951642	120951824
CTNNB1	CTNNB1_t6_1	chr9	165	48	120952793	120952957
CTNNB1	CTNNB1_t12_3	chr9	185	54	120957794	120957978
TRP53	TRP53_t6_1	chr11	233	55	69589086	69589318
TRP53	TRP53_t3_4	chr11	239	59	69587440	69587678
TRP53	TRP53_t11_1	chr11	225	52	69591280	69591504
APC	APC_exon16_abgap_14	chr18	232	43	34315017	34315248
APC	APC_exon16_abgap_5	chr18	215	45	34314483	34314697
CTNNB1	CTNNB1_t7_2	chr9	218	50	120955084	120955301
CTNNB1	CTNNB1_t9_1	chr9	175	49	120955760	120955934
Kras	Kras_alt_transcript_exon_2	chr6	176	38	145225026	145225201
APC	APC_exon16_abgap_2	chr18	231	54	34314223	34314453
APC	APC_exon11_true_2	chr18	224	52	34301178	34301401
APC	APC_exon16_finallength_29	chr18	190	51	34318130	34318319
APC	APC_exon16_finallength_11	chr18	231	46	34316985	34317215
APC	APC_exon16_finallength_20	chr18	240	53	34317523	34317762
CTNNB1	CTNNB1_t3_4	chr9	236	47	120950976	120951211
APC	APC_exon16_finallength_5	chr18	235	47	34316608	34316842
TRP53	TRP53_t5_2	chr11	189	55	69588543	69588731
