# Supplementary material for: Polyclonality overcomes fitness barriers in Apc-driven tumorigenesis
Source: Nature. 2024 Oct 30;634(8036):1196–203. doi: 10.1038/s41586-024-08053-0 (PMC11525183; doi:10.1038/s41586-024-08053-0)
Supplement: Supplementary file 4 — Source Data Fig. 1 [file 41586_2024_8053_MOESM4_ESM.xlsx]

## Sheet: Fig. 1c
time	region	mouse	percentage_positive_er6
4	si10	1	98.0695
4	si10	2	98.0411
4	si10	3	98.6969
8	si10	1	97.4421
8	si10	2	90.4819
8	si10	3	88.8444
18	si10	1	34.7807
18	si10	2	46.6131
18	si10	3	29.4778
24	si10	1	5.33104
24	si10	2	5.76583
24	si10	3	2.31722
48	si10	1	5.96812
48	si10	2	5.99451
48	si10	3	2.2303
4	si20	1	98.2742
4	si20	2	98.8829
4	si20	3	97.8942
8	si20	1	92.6614
8	si20	2	90.7728
8	si20	3	76.7263
18	si20	1	48.6798
18	si20	2	29.835
18	si20	3	40.419
24	si20	1	17.6028
24	si20	2	13.9214
24	si20	3	13.2146
48	si20	1	3.73312
48	si20	2	4.02689
48	si20	3	2.44477
4	si30	1	97.66
4	si30	2	96.1636
4	si30	3	96.2826
8	si30	1	76.1567
8	si30	2	70.9021
8	si30	3	77.7159
18	si30	1	52.8234
18	si30	2	32.8248
18	si30	3	38.213
24	si30	1	15.8823
24	si30	2	9.25563
24	si30	3	10.0427
48	si30	1	1.41299
48	si30	2	5.12774
48	si30	3	6.28295
4	si40	1	98.5203
4	si40	2	98.8861
4	si40	3	98.8536
8	si40	1	81.897
8	si40	2	82.1732
8	si40	3	75.4029
18	si40	1	71.9718
18	si40	2	39.864
18	si40	3	38.5654
24	si40	1	14.6333
24	si40	2	28.1463
24	si40	3	7.67941
48	si40	1	6.28295
48	si40	2	4.65152
48	si40	3	1.12727
4	colon_1	1	99.1916
4	colon_1	2	99.5542
4	colon_1	3	99.7037
8	colon_1	1	83.7905
8	colon_1	2	79.7999
8	colon_1	3	73.1649
18	colon_1	1	59.7786
18	colon_1	2	60.9218
18	colon_1	3	48.9738
24	colon_1	1	41.1575
24	colon_1	2	38.2328
24	colon_1	3	28.0444
48	colon_1	1	10.382
48	colon_1	2	22.9345
48	colon_1	3	15.9303
4	colon_2	1	99.2758
4	colon_2	2	98.5594
4	colon_2	3	99.7647
8	colon_2	1	74.1468
8	colon_2	2	84.7672
8	colon_2	3	78.687
18	colon_2	1	54.8327
18	colon_2	2	58.6268
18	colon_2	3	35.9381
24	colon_2	1	32.943
24	colon_2	2	31.1421
24	colon_2	3	14.2455
48	colon_2	1	5.35092
48	colon_2	2	13.7671
48	colon_2	3	5.24437
0	si10	1	0
0	si10	2	0
0	si10	3	0
0	si20	1	0
0	si20	2	0
0	si20	3	0
0	si30	1	0
0	si30	2	0
0	si30	3	0
0	si40	1	0
0	si40	2	0
0	si40	3	0
0	colon_1	1	0
0	colon_1	2	0
0	colon_1	3	0
0	colon_2	1	0
0	colon_2	2	0
0	colon_2	3	0

## Sheet: Fig. 1e,g,h
mouse_id	model	location	tumours
2019333	apc_no_enu	SI10	6
2019333	apc_no_enu	SI20	2
2019333	apc_no_enu	SI30	0
2019333	apc_no_enu	SI40	0
2019333	apc_no_enu	SI50	2
2019333	apc_no_enu	Colon_1	0
2019333	apc_no_enu	Colon_2	0
2019843	apc_no_enu	SI10	3
2019843	apc_no_enu	SI20	5
2019843	apc_no_enu	SI30	0
2019843	apc_no_enu	SI40	0
2019843	apc_no_enu	SI50	1
2019843	apc_no_enu	Colon_1	1
2019843	apc_no_enu	Colon_2	0
2019840	apc_no_enu	SI10	1
2019840	apc_no_enu	SI20	1
2019840	apc_no_enu	SI30	1
2019840	apc_no_enu	SI40	3
2019840	apc_no_enu	SI50	0
2019840	apc_no_enu	Colon_1	0
2019840	apc_no_enu	Colon_2	1
2119333	apc_no_enu	SI10	7
2119333	apc_no_enu	SI20	4
2119333	apc_no_enu	SI30	0
2119333	apc_no_enu	SI40	0
2119333	apc_no_enu	SI50	2
2119333	apc_no_enu	Colon_1	0
2119333	apc_no_enu	Colon_2	0
DWAJ2.1h	apc_no_enu	SI10	5
DWAJ2.1h	apc_no_enu	SI20	4
DWAJ2.1h	apc_no_enu	SI30	1
DWAJ2.1h	apc_no_enu	SI40	0
DWAJ2.1h	apc_no_enu	SI50	0
DWAJ2.1h	apc_no_enu	Colon_1	1
DWAJ2.1h	apc_no_enu	Colon_2	0
DWAJ3.1a	apc_no_enu	SI10	3
DWAJ3.1a	apc_no_enu	SI20	2
DWAJ3.1a	apc_no_enu	SI30	0
DWAJ3.1a	apc_no_enu	SI40	1
DWAJ3.1a	apc_no_enu	SI50	1
DWAJ3.1a	apc_no_enu	Colon_1	0
DWAJ3.1a	apc_no_enu	Colon_2	0
DWBA01.e	apc_no_enu	SI10	3
DWBA01.e	apc_no_enu	SI20	4
DWBA01.e	apc_no_enu	SI30	2
DWBA01.e	apc_no_enu	SI40	1
DWBA01.e	apc_no_enu	SI50	0
DWBA01.e	apc_no_enu	Colon_1	0
DWBA01.e	apc_no_enu	Colon_2	0
DWBA0.1c	apc_no_enu	SI10	1
DWBA0.1c	apc_no_enu	SI20	3
DWBA0.1c	apc_no_enu	SI30	0
DWBA0.1c	apc_no_enu	SI40	0
DWBA0.1c	apc_no_enu	SI50	0
DWBA0.1c	apc_no_enu	Colon_1	1
DWBA0.1c	apc_no_enu	Colon_2	2
DWVR0.2r	control_enu	SI10	0
DWVR0.2r	control_enu	SI20	1
DWVR0.2r	control_enu	SI30	0
DWVR0.2r	control_enu	SI40	0
DWVR0.2r	control_enu	SI50	0
DWVR0.2r	control_enu	Colon_1	0
DWVR0.2r	control_enu	Colon_2	0
DWVR0.2p	control_enu	SI10	0
DWVR0.2p	control_enu	SI20	1
DWVR0.2p	control_enu	SI30	0
DWVR0.2p	control_enu	SI40	0
DWVR0.2p	control_enu	SI50	0
DWVR0.2p	control_enu	Colon_1	0
DWVR0.2p	control_enu	Colon_2	0
2022331	control_enu	SI10	0
2022331	control_enu	SI20	2
2022331	control_enu	SI30	0
2022331	control_enu	SI40	0
2022331	control_enu	SI50	0
2022331	control_enu	Colon_1	0
2022331	control_enu	Colon_2	0
DWVL0.1t	control_enu	SI10	0
DWVL0.1t	control_enu	SI20	1
DWVL0.1t	control_enu	SI30	1
DWVL0.1t	control_enu	SI40	1
DWVL0.1t	control_enu	SI50	0
DWVL0.1t	control_enu	Colon_1	0
DWVL0.1t	control_enu	Colon_2	0
DWVL0.2b	control_enu	SI10	1
DWVL0.2b	control_enu	SI20	0
DWVL0.2b	control_enu	SI30	1
DWVL0.2b	control_enu	SI40	1
DWVL0.2b	control_enu	SI50	0
DWVL0.2b	control_enu	Colon_1	0
DWVL0.2b	control_enu	Colon_2	0
2022336	control_enu	SI10	1
2022336	control_enu	SI20	0
2022336	control_enu	SI30	2
2022336	control_enu	SI40	0
2022336	control_enu	SI50	0
2022336	control_enu	Colon_1	0
2022336	control_enu	Colon_2	0
2022342	control_enu	SI10	4
2022342	control_enu	SI20	2
2022342	control_enu	SI30	0
2022342	control_enu	SI40	0
2022342	control_enu	SI50	0
2022342	control_enu	Colon_1	0
2022342	control_enu	Colon_2	0
2022329	control_enu	SI10	0
2022329	control_enu	SI20	2
2022329	control_enu	SI30	0
2022329	control_enu	SI40	0
2022329	control_enu	SI50	0
2022329	control_enu	Colon_1	0
2022329	control_enu	Colon_2	0
2022347	control_enu	SI10	4
2022347	control_enu	SI20	0
2022347	control_enu	SI30	0
2022347	control_enu	SI40	0
2022347	control_enu	SI50	0
2022347	control_enu	Colon_1	0
2022347	control_enu	Colon_2	0
2102737	control_enu	SI10	4
2102737	control_enu	SI20	1
2102737	control_enu	SI30	0
2102737	control_enu	SI40	2
2102737	control_enu	SI50	0
2102737	control_enu	Colon_1	0
2102737	control_enu	Colon_2	0
DWTA0.1i	control_enu	SI10	1
DWTA0.1i	control_enu	SI20	1
DWTA0.1i	control_enu	SI30	0
DWTA0.1i	control_enu	SI40	0
DWTA0.1i	control_enu	SI50	0
DWTA0.1i	control_enu	Colon_1	0
DWTA0.1i	control_enu	Colon_2	0
DWVL0.1q	control_enu	SI10	3
DWVL0.1q	control_enu	SI20	0
DWVL0.1q	control_enu	SI30	0
DWVL0.1q	control_enu	SI40	0
DWVL0.1q	control_enu	SI50	0
DWVL0.1q	control_enu	Colon_1	0
DWVL0.1q	control_enu	Colon_2	0
DWVL0.2c	control_enu	SI10	2
DWVL0.2c	control_enu	SI20	0
DWVL0.2c	control_enu	SI30	0
DWVL0.2c	control_enu	SI40	0
DWVL0.2c	control_enu	SI50	0
DWVL0.2c	control_enu	Colon_1	0
DWVL0.2c	control_enu	Colon_2	0
DWPT0.3f	control_enu	SI10	2
DWPT0.3f	control_enu	SI20	1
DWPT0.3f	control_enu	SI30	0
DWPT0.3f	control_enu	SI40	0
DWPT0.3f	control_enu	SI50	0
DWPT0.3f	control_enu	Colon_1	0
DWPT0.3f	control_enu	Colon_2	0
DWFB1.4b	control_enu	SI10	0
DWFB1.4b	control_enu	SI20	3
DWFB1.4b	control_enu	SI30	2
DWFB1.4b	control_enu	SI40	2
DWFB1.4b	control_enu	SI50	2
DWFB1.4b	control_enu	Colon_1	0
DWFB1.4b	control_enu	Colon_2	0
DWBA3.1a	control_enu	SI10	1
DWBA3.1a	control_enu	SI20	0
DWBA3.1a	control_enu	SI30	0
DWBA3.1a	control_enu	SI40	0
DWBA3.1a	control_enu	SI50	0
DWBA3.1a	control_enu	Colon_1	0
DWBA3.1a	control_enu	Colon_2	0
DWBA8.1i	control_enu	SI10	0
DWBA8.1i	control_enu	SI20	0
DWBA8.1i	control_enu	SI30	0
DWBA8.1i	control_enu	SI40	0
DWBA8.1i	control_enu	SI50	0
DWBA8.1i	control_enu	Colon_1	0
DWBA8.1i	control_enu	Colon_2	0
DWVL0.1f	control_enu	SI10	0
DWVL0.1f	control_enu	SI20	0
DWVL0.1f	control_enu	SI30	0
DWVL0.1f	control_enu	SI40	0
DWVL0.1f	control_enu	SI50	0
DWVL0.1f	control_enu	Colon_1	0
DWVL0.1f	control_enu	Colon_2	0
DWVL0.1s	control_enu	SI10	1
DWVL0.1s	control_enu	SI20	2
DWVL0.1s	control_enu	SI30	0
DWVL0.1s	control_enu	SI40	0
DWVL0.1s	control_enu	SI50	0
DWVL0.1s	control_enu	Colon_1	0
DWVL0.1s	control_enu	Colon_2	0
DWVL0.1h	control_enu	SI10	0
DWVL0.1h	control_enu	SI20	0
DWVL0.1h	control_enu	SI30	0
DWVL0.1h	control_enu	SI40	0
DWVL0.1h	control_enu	SI50	0
DWVL0.1h	control_enu	Colon_1	0
DWVL0.1h	control_enu	Colon_2	0
DWAJ3.3b	apc_enu	SI10	285
DWAJ3.3b	apc_enu	SI20	156
DWAJ3.3b	apc_enu	SI30	155
DWAJ3.3b	apc_enu	SI40	95
DWAJ3.3b	apc_enu	SI50	60
DWAJ3.3b	apc_enu	Colon_1	394.5
DWAJ3.3b	apc_enu	Colon_2	398.8
DWBA2.4b	apc_enu	SI10	209
DWBA2.4b	apc_enu	SI20	68
DWBA2.4b	apc_enu	SI30	75
DWBA2.4b	apc_enu	SI40	112
DWBA2.4b	apc_enu	SI50	69
DWBA2.4b	apc_enu	Colon_1	462.9
DWBA2.4b	apc_enu	Colon_2	521.3
DWBA3.4e	apc_enu	SI10	250
DWBA3.4e	apc_enu	SI20	200
DWBA3.4e	apc_enu	SI30	194
DWBA3.4e	apc_enu	SI40	167
DWBA3.4e	apc_enu	SI50	106
DWBA3.4e	apc_enu	Colon_1	424.3
DWBA3.4e	apc_enu	Colon_2	382.3
DWBA3.4c	apc_enu	SI10	336
DWBA3.4c	apc_enu	SI20	244
DWBA3.4c	apc_enu	SI30	151
DWBA3.4c	apc_enu	SI40	103
DWBA3.4c	apc_enu	SI50	76
DWBA3.4c	apc_enu	Colon_1	293.2
DWBA3.4c	apc_enu	Colon_2	354.5
DWBA8.1c	apc_enu	SI10	348
DWBA8.1c	apc_enu	SI20	205
DWBA8.1c	apc_enu	SI30	202
DWBA8.1c	apc_enu	SI40	167
DWBA8.1c	apc_enu	SI50	114
DWBA8.1c	apc_enu	Colon_1	382.6
DWBA8.1c	apc_enu	Colon_2	328.4

## Sheet: Fig. 1m
mouse_id	prec_loc	polyclonal?	number	total_coloured_tumours
1952868	dist_colon	0	2	3
1952868	dist_colon	1	1	3
1952868	dist_si	0	8	16
1952868	dist_si	1	8	16
1952868	prox_colon	0	6	9
1952868	prox_colon	1	3	9
1952868	prox_si	0	18	38
1952868	prox_si	1	20	38
1952871	dist_colon	0	5	7
1952871	dist_colon	1	2	7
1952871	dist_si	0	9	13
1952871	dist_si	1	4	13
1952871	prox_colon	0	4	9
1952871	prox_colon	1	5	9
1952871	prox_si	0	53	78
1952871	prox_si	1	25	78
dwaj1.4a	prox_si	0	34	48
dwaj1.4a	prox_si	1	14	48
dwba0.1w	prox_si	0	3	10
dwba0.1w	prox_si	1	7	10
dwba2.2d	dist_si	0	20	29
dwba2.2d	dist_si	1	9	29
