# Supplementary material for: Polyclonality overcomes fitness barriers in Apc-driven tumorigenesis
Source: Nature. 2024 Oct 30;634(8036):1196–203. doi: 10.1038/s41586-024-08053-0 (PMC11525183; doi:10.1038/s41586-024-08053-0)
Supplement: Supplementary file 5 — Source Data Fig. 2 [file 41586_2024_8053_MOESM5_ESM.xlsx]

## Sheet: Fig.2c
tumour_id	big_group	Apc_muts
19-28571-18	homotypic	1
19-28571-2	homotypic	1
19-28571-21	homotypic	1
19-28571-24	homotypic	1
19-28571-4	uncoloured	4
19-28571-LCM-2	homotypic	1
19-52868-1	homotypic	1
19-52868-12	homotypic	1
19-52868-13	homotypic	2
19-52868-20	homotypic	1
19-52868-23	homotypic	1
19-52868-25	homotypic	1
19-52868-2_cyst1	homotypic	1
19-52868-2_cyst2	homotypic	1
19-52868-3	homotypic	1
19-52868-32	homotypic	1
19-52868-36	homotypic	1
19-52868-37	homotypic	1
19-52868-42	homotypic	1
19-52868-43	homotypic	1
19-52868-44	homotypic	2
19-52868-5	homotypic	1
19-52868-9	homotypic	2
19-52871-25	homotypic	1
19-52871-26	homotypic	1
19-52871-29	homotypic	1
19-52871-34	homotypic	2
20-32997-1	homotypic	1
21-15239-6	homotypic	1
21-18589-5	homotypic	1
21-18589-7	homotypic	1
2122307_12	homotypic	1
2122307_14	homotypic	1
2122307_15	homotypic	1
2122307_17	homotypic	2
2122307_19	homotypic	2
2122307_21	homotypic	1
2122307_22	homotypic	3
2122307_29	homotypic	1
2122307_6	homotypic	2
2122307_7	homotypic	2
DWBA0_2_10	homotypic	1
DWBA0_2_11	homotypic	1
DWBA0_2_2	homotypic	1
dwaj1.1f_12	homotypic	1
dwaj1.1f_4	homotypic	1
dwaj3.3b_7	homotypic	1
dwba0.2b_2	homotypic	1
dwba0.2b_4	homotypic	1
dwba0.2b_8	homotypic	1
dwba0.2e_23	homotypic	1
dwba0.2e_29	homotypic	2
dwba0.2e_37	homotypic	1
dwba0.2e_39	homotypic	1
dwba0.2e_43	homotypic	1
dwba0.2e_59	homotypic	1
dwba0.2e_72	homotypic	1
19-28571-1	heterotypic	1
19-28571-11	heterotypic	9
19-28571-13	heterotypic	5
19-28571-3	heterotypic	2
19-28571-LCM-1	heterotypic	2
19-52868-17a	heterotypic	2
19-52868-17b	heterotypic	3
19-52871-31	heterotypic	5
2032997-4	heterotypic	2
21-15239-1	heterotypic	5
21-15239-2	heterotypic	2
21-15239-3	heterotypic	3
21-15239-5	heterotypic	1
2118589_10	heterotypic	2
2118589_8	heterotypic	1
dwba0.2b_7	heterotypic	1
dwba0.2e_74	heterotypic	2
19-28571-12	uncoloured	3
19-28571-15	uncoloured	5
19-28571-16	uncoloured	2
19-28571-17	uncoloured	1
19-28571-19	uncoloured	4
19-28571-20	uncoloured	2
19-28571-22	uncoloured	2
19-28571-23	uncoloured	4
19-28571-LCM-3	uncoloured	2
19-52868-10	uncoloured	3
19-52868-11	uncoloured	1
19-52868-14	uncoloured	1
19-52868-15	uncoloured	2
19-52868-16	uncoloured	1
19-52868-19	uncoloured	3
19-52868-21	uncoloured	2
19-52868-22	uncoloured	4
19-52868-26	uncoloured	2
19-52868-28	uncoloured	1
19-52868-31	uncoloured	1
19-52868-34	uncoloured	4
19-52868-38	uncoloured	4
19-52868-4	uncoloured	3
19-52868-7	uncoloured	2
19-52868-8	uncoloured	1
19-52871-28	uncoloured	4
19-52871-30	uncoloured	1
19-52871-32	uncoloured	1
2122307_18	uncoloured	2
2122307_2	uncoloured	3
2122307_20	uncoloured	4
2122307_23	uncoloured	2
2122307_24	uncoloured	1
2122307_26	uncoloured	1
2122307_27	uncoloured	3
2122307_31	uncoloured	3
2122307_32	uncoloured	3
2122307_33	uncoloured	1
2122307_34	uncoloured	1
2122307_35	uncoloured	1
2122307_36	uncoloured	1
2122307_38	uncoloured	1
2122307_39	uncoloured	1
dwaj1.1d_12	uncoloured	1
dwba0.2e_10	uncoloured	1
dwba0.2e_16	uncoloured	1
dwba0.2e_18	uncoloured	1
dwba0.2e_2	uncoloured	2
dwba0.2e_20	uncoloured	1
dwba0.2e_21	uncoloured	2
dwba0.2e_32	uncoloured	1
dwba0.2e_33	uncoloured	2
dwba0.2e_35	uncoloured	2
dwba0.2e_38	uncoloured	1
dwba0.2e_4	uncoloured	2
dwba0.2e_40	uncoloured	1
dwba0.2e_42	uncoloured	1
dwba0.2e_44	uncoloured	1
dwba0.2e_45	uncoloured	1
dwba0.2e_46	uncoloured	1
dwba0.2e_47	uncoloured	3
dwba0.2e_48	uncoloured	2
dwba0.2e_5	uncoloured	1
dwba0.2e_50	uncoloured	2
dwba0.2e_51	uncoloured	1
dwba0.2e_52	uncoloured	2
dwba0.2e_54	uncoloured	1
dwba0.2e_56	uncoloured	2
dwba0.2e_57	uncoloured	1
dwba0.2e_58	uncoloured	1
dwba0.2e_60	uncoloured	2
dwba0.2e_61	uncoloured	3
dwba0.2e_63	uncoloured	2
dwba0.2e_64	uncoloured	1
dwba0.2e_65	uncoloured	1
dwba0.2e_66	uncoloured	2
dwba0.2e_67	uncoloured	1
dwba0.2e_69	uncoloured	3
dwba0.2e_70	uncoloured	1
dwba0.2e_71	uncoloured	1
dwba0.2e_73	uncoloured	1
dwba0.2e_75	uncoloured	4
dwba0.2e_77	uncoloured	2
dwba0.2e_78	uncoloured	1
dwba0.2e_8	uncoloured	1
dwba0.2e_80	uncoloured	2
dwba0.2e_9	uncoloured	1

## Sheet: Fig.2d
tumour_id	overall_group	sum_VAF
19-28571-1	heterotypic	0.1326
19-28571-11	heterotypic	0.149683
19-28571-12	uncoloured	0.3167
19-28571-13	heterotypic	0.112583
19-28571-15	uncoloured	0.145617
19-28571-16	uncoloured	0.1051
19-28571-17	uncoloured	0.172767
19-28571-18	homotypic	0.17855
19-28571-19	uncoloured	0.169158
19-28571-2	homotypic	0.1315
19-28571-20	uncoloured	0.189775
19-28571-21	homotypic	0.279
19-28571-22	uncoloured	0.20195
19-28571-23	uncoloured	0.155933
19-28571-24	homotypic	0.240767
19-28571-3	heterotypic	0.1096
19-28571-4	homotypic	0.1277
19-28571-LCM-1	heterotypic	0.216733
19-28571-LCM-2	homotypic	0.2777
19-28571-LCM-3	uncoloured	0.03345
19-52868-1	homotypic	0.0318
19-52868-10	uncoloured	0.0885
19-52868-11	uncoloured	0.22545
19-52868-12	homotypic	0.24635
19-52868-13	homotypic	0.19775
19-52868-14	uncoloured	0.2147
19-52868-15	uncoloured	0.0887333
19-52868-16	uncoloured	0.06275
19-52868-17a	heterotypic	0.1945
19-52868-17b	heterotypic	0.20295
19-52868-19	uncoloured	0.23945
19-52868-20	homotypic	0.1491
19-52868-21	uncoloured	0.167417
19-52868-22	uncoloured	0.24075
19-52868-23	homotypic	0.1322
19-52868-25	homotypic	0.19
19-52868-26	uncoloured	0.2121
19-52868-28	uncoloured	0.445433
19-52868-2_cyst1	homotypic	0.26665
19-52868-2_cyst2	homotypic	0.0201
19-52868-3	homotypic	0.12365
19-52868-31	uncoloured	0.0248
19-52868-32	homotypic	0.20145
19-52868-34	uncoloured	0.2347
19-52868-36	homotypic	0.04635
19-52868-37	homotypic	0.1624
19-52868-38	uncoloured	0.3239
19-52868-4	uncoloured	0.116183
19-52868-42	homotypic	0.21345
19-52868-43	homotypic	0.151467
19-52868-44	homotypic	0.225125
19-52868-5	homotypic	0.0550333
19-52868-7	uncoloured	0.2069
19-52868-8	uncoloured	0.22635
19-52868-9	homotypic	0.30165
19-52871-25	homotypic	0.16035
19-52871-26	homotypic	0.18755
19-52871-28	uncoloured	0.184367
19-52871-29	homotypic	0.0834
19-52871-30	uncoloured	0.10475
19-52871-31	heterotypic	0.144417
19-52871-32	uncoloured	0.124
19-52871-34	homotypic	0.07475
21-15239-1	heterotypic	0.471958
21-15239-2	heterotypic	0.03395
21-15239-3	heterotypic	0.2501
21-15239-5	heterotypic	0.0197
21-15239-6	homotypic	0.451567
21-18589-5	homotypic	0.02285
21-18589-7	homotypic	0.1915
2118589_10	heterotypic	0.21185
2118589_8	heterotypic	0.318367
2122307_12	homotypic	0.10055
2122307_14	homotypic	0.316067
2122307_15	homotypic	0.295267
2122307_17	homotypic	0.389825
2122307_18	uncoloured	0.854233
2122307_19	homotypic	0.244
2122307_2	uncoloured	0.09385
2122307_20	uncoloured	0.460967
2122307_21	homotypic	0.37015
2122307_22	homotypic	0.4029
2122307_23	uncoloured	0.42795
2122307_24	uncoloured	0.244267
2122307_26	uncoloured	0.04175
2122307_27	uncoloured	0.1856
2122307_29	homotypic	0.10975
2122307_31	uncoloured	0.1372
2122307_32	uncoloured	0.55845
2122307_33	uncoloured	0.22225
2122307_34	uncoloured	0.09315
2122307_35	uncoloured	0.0406
2122307_36	uncoloured	0.4668
2122307_38	uncoloured	0.3518
2122307_39	uncoloured	0.27205
2122307_6	homotypic	0.2148
2122307_7	homotypic	0.36
dwba0.2e_10	uncoloured	0.0257
dwba0.2e_16	uncoloured	0.172333
dwba0.2e_18	uncoloured	0.28445
dwba0.2e_2	uncoloured	0.2902
dwba0.2e_20	uncoloured	0.2552
dwba0.2e_21	uncoloured	0.321883
dwba0.2e_23	homotypic	0.2433
dwba0.2e_29	homotypic	0.2182
dwba0.2e_32	uncoloured	0.192333
dwba0.2e_33	uncoloured	0.200183
dwba0.2e_35	uncoloured	0.2095
dwba0.2e_37	homotypic	0.0503
dwba0.2e_38	uncoloured	0.10155
dwba0.2e_39	homotypic	0.0980333
dwba0.2e_4	uncoloured	0.3308
dwba0.2e_40	uncoloured	0.2517
dwba0.2e_42	uncoloured	0.119933
dwba0.2e_43	homotypic	0.170025
dwba0.2e_44	uncoloured	0.0429
dwba0.2e_45	uncoloured	0.19
dwba0.2e_46	uncoloured	0.0259
dwba0.2e_47	uncoloured	0.15495
dwba0.2e_48	uncoloured	0.165067
dwba0.2e_5	uncoloured	0.2687
dwba0.2e_50	uncoloured	0.204
dwba0.2e_51	uncoloured	0.0883333
dwba0.2e_52	uncoloured	0.09605
dwba0.2e_54	uncoloured	0.1197
dwba0.2e_56	uncoloured	0.198233
dwba0.2e_57	uncoloured	0.1466
dwba0.2e_58	uncoloured	0.1396
dwba0.2e_59	homotypic	0.36875
dwba0.2e_60	uncoloured	0.28815
dwba0.2e_61	uncoloured	0.23395
dwba0.2e_63	uncoloured	0.22765
dwba0.2e_64	uncoloured	0.1965
dwba0.2e_65	uncoloured	0.128
dwba0.2e_66	uncoloured	0.2289
dwba0.2e_67	uncoloured	0.17185
dwba0.2e_69	uncoloured	0.259967
dwba0.2e_70	uncoloured	0.13335
dwba0.2e_71	uncoloured	0.0931
dwba0.2e_72	homotypic	0.211833
dwba0.2e_73	uncoloured	0.3264
dwba0.2e_74	heterotypic	0.05285
dwba0.2e_75	uncoloured	0.226325
dwba0.2e_77	uncoloured	0.30735
dwba0.2e_78	uncoloured	0.144133
dwba0.2e_8	uncoloured	0.173233
dwba0.2e_80	uncoloured	0.3818
dwba0.2e_9	uncoloured	0.01605

## Sheet: Fig. 2j
tumour_id	group	location
19-28571-1	monoclonal	1242
19-28571-11	major	584
19-28571-11	minor	1287
19-28571-12	major	435
19-28571-12	minor	980
19-28571-13	major	971
19-28571-13	minor	683
19-28571-15	major	1377
19-28571-15	minor	735
19-28571-16	major	696
19-28571-16	minor	761
19-28571-17	monoclonal	478
19-28571-18	monoclonal	546
19-28571-19	major	234
19-28571-19	minor	157
19-28571-2	monoclonal	1178
19-28571-20	major	412
19-28571-20	minor	189
19-28571-21	monoclonal	415
19-28571-22	major	435
19-28571-22	minor	1279
19-28571-23	major	538
19-28571-23	minor	157
19-28571-24	monoclonal	478
19-28571-3	major	998
19-28571-3	minor	667
19-28571-4	major	415
19-28571-4	minor	1375
19-28571-L-1	major	1272
19-28571-L-1	minor	1375
19-28571-L-2	monoclonal	436
19-28571-L-3	major	469
19-28571-L-3	minor	1272
19-52868-1	monoclonal	1153
19-52868-10	major	956
19-52868-10	minor	954
19-52868-11	monoclonal	412
19-52868-12	monoclonal	175
19-52868-13	major	514
19-52868-13	minor	1242
19-52868-14	monoclonal	449
19-52868-15	major	234
19-52868-15	minor	949
19-52868-16	monoclonal	410
19-52868-17	major	976
19-52868-17	minor	415
19-52868-19	major	1190
19-52868-19	minor	956
19-52868-2_cyst1	monoclonal	1326
19-52868-2_cyst2	monoclonal	1386
19-52868-20	monoclonal	421
19-52868-21	major	661
19-52868-21	minor	672
19-52868-22	major	794
19-52868-22	minor	213
19-52868-23	monoclonal	531
19-52868-25	monoclonal	956
19-52868-26	major	1073
19-52868-26	minor	236
19-52868-28	monoclonal	643
19-52868-29	major	415
19-52868-29	minor	1073
19-52868-3	monoclonal	1190
19-52868-30	major	980
19-52868-30	minor	765
19-52868-31	monoclonal	1073
19-52868-32	monoclonal	652
19-52868-34	major	552
19-52868-34	minor	665
19-52868-35	major	665
19-52868-35	minor	1375
19-52868-36	monoclonal	1096
19-52868-37	monoclonal	1254
19-52868-38	major	620
19-52868-38	minor	1030
19-52868-39	major	495
19-52868-39	minor	419
19-52868-4	major	1280
19-52868-4	minor	794
19-52868-40	major	1355
19-52868-40	minor	523
19-52868-41	major	1093
19-52868-41	minor	643
19-52868-42	monoclonal	1287
19-52868-43	monoclonal	803
19-52868-44	major	156
19-52868-44	minor	234
19-52868-46	major	1121
19-52868-46	minor	285
19-52868-5	monoclonal	1375
19-52868-6	major	408
19-52868-6	minor	1155
19-52868-7	major	410
19-52868-7	minor	155
19-52868-8	monoclonal	735
19-52868-9	major	1307
19-52868-9	minor	1165
19-52871-25	monoclonal	1344
19-52871-26	monoclonal	551
19-52871-28	major	683
19-52871-28	minor	285
19-52871-29	monoclonal	531
19-52871-30	monoclonal	891
19-52871-31	major	1313
19-52871-31	minor	498
19-52871-32	monoclonal	408
19-52871-34	major	962
19-52871-34	minor	651
20-32997-1	monoclonal	735
20-32997-3	major	672
20-32997-3	minor	998
20-32997-4	major	551
20-32997-4	minor	179
21-15239-1	major	1096
21-15239-1	minor	683
21-15239-2	major	956
21-15239-2	minor	954
21-15239-3	major	1258
21-15239-3	minor	912
21-15239-5	monoclonal	427
21-15239-6	monoclonal	1088
21-18589-1	major	912
21-18589-1	minor	459
21-18589-2	major	1375
21-18589-2	minor	1377
21-18589-3	major	1375
21-18589-3	minor	683
21-18589-5	monoclonal	342
21-18589-6	major	551
21-18589-6	minor	408
21-18589-7	monoclonal	1203
21-18589-8	monoclonal	1073
21-18589-9	major	971
21-18589-9	minor	330
2118589_10	major	1326
2118589_10	minor	650
2122307_1	major	1043
2122307_1	minor	683
2122307_10	minor	233
2122307_10	major	1344
2122307_11	major	1100
2122307_11	minor	408
2122307_12	monoclonal	503
2122307_13	major	1326
2122307_13	minor	408
2122307_14	monoclonal	631
2122307_15	monoclonal	794
2122307_17	major	797
2122307_17	minor	765
2122307_18	major	651
2122307_18	minor	477
2122307_19	major	1313
2122307_19	minor	1340
2122307_2	major	976
2122307_2	minor	643
2122307_20	major	1320
2122307_20	minor	824
2122307_21	monoclonal	342
2122307_22	major	651
2122307_22	minor	697
2122307_23	major	539
2122307_23	minor	1129
2122307_24	monoclonal	1377
2122307_26	major	290
2122307_26	minor	131
2122307_27	major	1340
2122307_27	minor	449
2122307_29	monoclonal	449
2122307_31	major	1375
2122307_31	minor	998
2122307_32	major	157
2122307_32	minor	118
2122307_33	monoclonal	551
2122307_34	monoclonal	1336
2122307_35	monoclonal	2504
2122307_36	monoclonal	1258
2122307_38	monoclonal	445
2122307_39	monoclonal	552
2122307_3	minor	1234
2122307_3	major	152
2122307_5	minor	821
2122307_5	major	1189
2122307_6	major	1292
2122307_6	minor	419
2122307_7	major	518
2122307_7	minor	735
2122307_8	major	1336
2122307_8	minor	531
2122307_9	major	933
2122307_9b	minor	587
dwaj1.1d_12	monoclonal	1375
dwaj1.1f_12	monoclonal	1182
dwaj1.1f_4	monoclonal	445
dwaj3.3b_1	major	342
dwaj3.3b_1	minor	912
dwaj3.3b_7	monoclonal	1377
DWBA0.2_10	monoclonal	1366
DWBA0.2_11	monoclonal	1073
DWBA0.2_12	major	794
DWBA0.2_12	minor	1292
DWBA0.2_2	monoclonal	459
dwba0.2b_1	major	471
dwba0.2b_1	minor	656
dwba0.2b_10	monoclonal	421
dwba0.2b_2	monoclonal	459
dwba0.2b_4	monoclonal	418
dwba0.2b_7	monoclonal	418
dwba0.2b_8	monoclonal	1289
dwba0.2e_16	monoclonal	1405
dwba0.2e_18	monoclonal	693
dwba0.2e_19	minor	514
dwba0.2e_19	major	1366
dwba0.2e_2	major	342
dwba0.2e_2	minor	1189
dwba0.2e_20	monoclonal	484
dwba0.2e_21	major	290
dwba0.2e_21	minor	412
dwba0.2e_22	monoclonal	989
dwba0.2e_23	monoclonal	421
dwba0.2e_25	minor	1094
dwba0.2e_25	major	1088
dwba0.2e_26	major	664
dwba0.2e_26	minor	1342
dwba0.2e_27	minor	193
dwba0.2e_27	major	1236
dwba0.2e_28	minor	1178
dwba0.2e_28	major	570
dwba0.2e_29	major	1352
dwba0.2e_29	minor	803
dwba0.2e_30	minor	1377
dwba0.2e_30	major	958
dwba0.2e_31	minor	408
dwba0.2e_31	major	506
dwba0.2e_32	monoclonal	1320
dwba0.2e_33	major	1386
dwba0.2e_33	minor	1178
dwba0.2e_35	major	157
dwba0.2e_35	minor	1287
dwba0.2e_37	monoclonal	1094
dwba0.2e_38	monoclonal	1190
dwba0.2e_39	monoclonal	949
dwba0.2e_4	major	443
dwba0.2e_4	minor	591
dwba0.2e_40	monoclonal	408
dwba0.2e_41	minor	503
dwba0.2e_41	major	561
dwba0.2e_42	monoclonal	1284
dwba0.2e_43	monoclonal	724
dwba0.2e_44	monoclonal	971
dwba0.2e_45	monoclonal	1342
dwba0.2e_46	monoclonal	1065
dwba0.2e_47	major	408
dwba0.2e_47	minor	1165
dwba0.2e_48	major	115
dwba0.2e_48	minor	1375
dwba0.2e_5	monoclonal	241
dwba0.2e_50	major	912
dwba0.2e_50	minor	161
dwba0.2e_51	monoclonal	1375
dwba0.2e_52	major	995
dwba0.2e_52	minor	884
dwba0.2e_54	monoclonal	633
dwba0.2e_55	minor	552
dwba0.2e_55	major	484
dwba0.2e_56	major	1366
dwba0.2e_56	minor	1029
dwba0.2e_57	monoclonal	1377
dwba0.2e_58	monoclonal	1355
dwba0.2e_59	monoclonal	1292
dwba0.2e_60	major	794
dwba0.2e_60	minor	2124
dwba0.2e_61	major	1342
dwba0.2e_61	minor	2124
dwba0.2e_62	minor	1313
dwba0.2e_62	major	1375
dwba0.2e_63	major	1375
dwba0.2e_63	minor	115
dwba0.2e_64	monoclonal	412
dwba0.2e_65	monoclonal	1161
dwba0.2e_66	major	1342
dwba0.2e_66	minor	339
dwba0.2e_67	monoclonal	141
dwba0.2e_69	major	1234
dwba0.2e_69	minor	449
dwba0.2e_7	major	648
dwba0.2e_7	minor	1375
dwba0.2e_70	monoclonal	1336
dwba0.2e_71	monoclonal	667
dwba0.2e_72	monoclonal	1375
dwba0.2e_73	monoclonal	189
dwba0.2e_74	major	1375
dwba0.2e_74	minor	679
dwba0.2e_75	major	1355
dwba0.2e_75	minor	175
dwba0.2e_77	minor	115
dwba0.2e_77	major	1034
dwba0.2e_78	monoclonal	1375
dwba0.2e_79	minor	1073
dwba0.2e_79	major	1289
dwba0.2e_8	monoclonal	1366
dwba0.2e_80	major	1356
dwba0.2e_80	minor	172
dwba0.2e_9	monoclonal	540

## Sheet: Fig. 2k
Chromosome	Start_Position	Reference_Allele	Tumor_Seq_Allele2	Variant_Type	Variant_Classification	Impact	Tumor_Sample_Barcode	Hugo_Symbol	Protein.effect
18	34446829	C	T	SNV	stop_gained	high	19-28571-1	Apc	p.Q1242*
18	34443758	A	T	SNV	stop_gained	high	19-28571-11	Apc	p.K584*
18	34446966	T	A	SNV	stop_gained	high	19-28571-11	Apc	p.C1287*
18	34431574	T	A	SNV	stop_gained	high	19-28571-11	Apc	p.C342*
18	34405543	T	A	SNV	stop_gained	high	19-28571-11	Apc	p.Y156*
18	34446671	C	A	SNV	stop_gained	high	19-28571-11	Apc	p.S1189*
18	34446283	C	T	SNV	stop_gained	high	19-28571-11	Apc	p.Q1060*
18	34445260	G	T	SNV	stop_gained	high	19-28571-11	Apc	p.G719*
18	34446673	C	T	SNV	stop_gained	high	19-28571-11	Apc	p.Q1190*
18	34437750	T	A	SNV	stop_gained	high	19-28571-11	Apc	p.L506*
18	34443804	A	G	SNV	nonsynonymous	moderate	19-28571-11	Apc	p.E599G
18	34447296	T	G	SNV	nonsynonymous	moderate	19-28571-11	Apc	p.S1397R
18	34437722	C	T	SNV	nonsynonymous	moderate	19-28571-11	Apc	p.R497W
18	34405574	A	T	SNV	nonsynonymous	moderate	19-28571-11	Apc	p.I167L
18	34431370	T	C	SNV	intron	modifier	19-28571-11	Apc	NA
7	140772847	C	T	SNV	nonsynonymous	moderate	19-28571-11	Hras	p.E3K
18	34431856	T	C	SNV	splice_donor	high	19-28571-12	Apc	NA
18	34446044	C	A	SNV	stop_gained	high	19-28571-12	Apc	p.S980*
18	34446018	T	A	SNV	stop_gained	high	19-28571-12	Apc	p.Y971*
18	34446860	T	C	SNV	nonsynonymous	moderate	19-28571-12	Apc	p.I1252T
18	34445281	A	G	SNV	nonsynonymous	moderate	19-28571-12	Apc	p.N726D
18	34446018	T	A	SNV	stop_gained	high	19-28571-13	Apc	p.Y971*
18	34445153	G	A	SNV	stop_gained	high	19-28571-13	Apc	p.W683*
18	34445866	C	T	SNV	stop_gained	high	19-28571-13	Apc	p.R921*
18	34446829	C	T	SNV	stop_gained	high	19-28571-13	Apc	p.Q1242*
18	34443823	T	A	SNV	stop_gained	high	19-28571-13	Apc	p.C605*
9	120779696	C	T	SNV	nonsynonymous	moderate	19-28571-13	Ctnnb1	p.T41I
19	32770075	A	G	SNV	intron	modifier	19-28571-13	Pten	NA
18	34447234	C	T	SNV	stop_gained	high	19-28571-15	Apc	p.Q1377*
18	34445310	T	A	SNV	stop_gained	high	19-28571-15	Apc	p.Y735*
18	34446944	C	A	SNV	stop_gained	high	19-28571-15	Apc	p.S1280*
18	34405550	C	T	SNV	stop_gained	high	19-28571-15	Apc	p.Q159*
18	34437706	C	A	SNV	stop_gained	high	19-28571-15	Apc	p.Y491*
18	34445192	T	A	SNV	stop_gained	high	19-28571-16	Apc	p.L696*
18	34445386	G	T	SNV	stop_gained	high	19-28571-16	Apc	p.E761*
6	145180089	C	T	SNV	nonsynonymous	moderate	19-28571-16	Kras	p.A59T
18	34437665	C	T	SNV	stop_gained	high	19-28571-17	Apc	p.Q478*
18	34439332	T	A	SNV	stop_gained	high	19-28571-18	Apc	p.L546*
18	34412382	C	T	SNV	stop_gained	high	19-28571-19	Apc	p.Q234*
18	34405546	T	A	SNV	stop_gained	high	19-28571-19	Apc	p.Y157*
18	34446393	T	A	SNV	stop_gained	high	19-28571-19	Apc	p.C1096*
18	34445120	T	A	SNV	stop_gained	high	19-28571-19	Apc	p.L672*
18	34446639	T	A	SNV	stop_gained	high	19-28571-2	Apc	p.Y1178*
18	34431782	C	T	SNV	stop_gained	high	19-28571-20	Apc	p.R412*
18	34409658	T	A	SNV	stop_gained	high	19-28571-20	Apc	p.Y189*
18	34431793	T	A	SNV	stop_gained	high	19-28571-21	Apc	p.C415*
18	34445111	C	T	SNV	nonsynonymous	moderate	19-28571-21	Apc	p.S669F
18	34431694	T	G	SNV	nonsynonymous	moderate	19-28571-21	Apc	p.S382R
18	34431856	T	A	SNV	splice_donor	high	19-28571-22	Apc	NA
18	34446941	C	G	SNV	stop_gained	high	19-28571-22	Apc	p.S1279*
18	34438689	T	A	SNV	stop_gained	high	19-28571-23	Apc	p.L538*
18	34405546	T	A	SNV	stop_gained	high	19-28571-23	Apc	p.Y157*
18	34446031	C	T	SNV	stop_gained	high	19-28571-23	Apc	p.Q976*
18	34447234	C	T	SNV	stop_gained	high	19-28571-23	Apc	p.Q1377*
6	145192446	A	T	SNV	nonsynonymous	moderate	19-28571-23	Kras	p.V29E
18	34437665	C	T	SNV	stop_gained	high	19-28571-24	Apc	p.Q478*
18	34446099	T	G	SNV	stop_gained	high	19-28571-3	Apc	p.Y998*
18	34445105	T	A	SNV	stop_gained	high	19-28571-3	Apc	p.L667*
18	73810905	A	T	SNV	nonsynonymous	moderate	19-28571-3	Smad4	p.H26Q
18	34431793	T	A	SNV	stop_gained	high	19-28571-4	Apc	p.C415*
18	34447230	T	A	SNV	stop_gained	high	19-28571-4	Apc	p.Y1375*
18	34446061	G	T	SNV	stop_gained	high	19-28571-4	Apc	p.E986*
18	34446970	C	T	SNV	stop_gained	high	19-28571-4	Apc	p.Q1289*
18	34445045	T	A	SNV	intron	modifier	19-28571-5	Apc	NA
6	145192473	G	A	SNV	nonsynonymous	moderate	19-28571-5	Kras	p.T20M
18	34409594	T	A	SNV	intron	modifier	19-28571-6	Apc	NA
9	120779669	A	G	SNV	nonsynonymous	moderate	19-28571-6	Ctnnb1	p.D32G
18	34446921	C	A	SNV	stop_gained	high	19-28571-LCM-1	Apc	p.C1272*
18	34447230	T	A	SNV	stop_gained	high	19-28571-LCM-1	Apc	p.Y1375*
18	34405506	C	T	SNV	nonsynonymous	moderate	19-28571-LCM-1	Apc	p.A144V
18	34446845	G	A	SNV	nonsynonymous	moderate	19-28571-LCM-2	Apc	p.C1247Y
18	34437638	G	T	SNV	stop_gained, splice_region	high	19-28571-LCM-3	Apc	p.G469*
18	34446921	C	A	SNV	stop_gained	high	19-28571-LCM-3	Apc	p.C1272*
18	34446562	G	T	SNV	stop_gained	high	19-52868-1	Apc	p.E1153*
18	34445971	C	T	SNV	stop_gained	high	19-52868-10	Apc	p.R956*
18	34445967	T	G	SNV	stop_gained	high	19-52868-10	Apc	p.Y954*
18	34445512	C	T	SNV	stop_gained	high	19-52868-10	Apc	p.R803*
18	34431782	C	T	SNV	stop_gained	high	19-52868-11	Apc	p.R412*
3	84881867	T	C	SNV	nonsynonymous	moderate	19-52868-11	Fbxw7	p.W529R
18	34405602	T	A	SNV	splice_donor	high	19-52868-12	Apc	NA
18	34437777	T	C	SNV	splice_donor	high	19-52868-13	Apc	NA
18	34446829	C	T	SNV	stop_gained	high	19-52868-13	Apc	p.Q1242*
18	34433059	T	A	SNV	stop_gained	high	19-52868-14	Apc	p.C449*
18	34412382	C	T	SNV	stop_gained	high	19-52868-15	Apc	p.Q234*
18	34445952	T	A	SNV	stop_gained	high	19-52868-15	Apc	p.Y949*
18	34449830	G	A	SNV	nonsynonymous	moderate	19-52868-15	Apc	p.S2242N
9	120779961	T	A	SNV	nonsynonymous, splice_region	moderate	19-52868-15	Ctnnb1	p.D81E
18	34431793	T	A	SNV	stop_gained	high	19-52868-17a	Apc	p.C415*
18	34412343	C	T	SNV	stop_gained	high	19-52868-17a	Apc	p.Q221*
6	145192497	C	T	SNV	nonsynonymous	moderate	19-52868-17a	Kras	p.G12D
18	34445476	C	T	SNV	stop_gained	high	19-52868-17b	Apc	p.Q791*
18	34446031	C	T	SNV	stop_gained	high	19-52868-17b	Apc	p.Q976*
18	34412343	C	T	SNV	stop_gained	high	19-52868-17b	Apc	p.Q221*
6	145192497	C	T	SNV	nonsynonymous	moderate	19-52868-18	Kras	p.G12D
6	145166395	T	C	SNV	3_prime_UTR	modifier	19-52868-18	Kras	NA
6	145166395	T	C	SNV	nonsynonymous	moderate	19-52868-18	Kras	p.K169R
18	34446673	C	T	SNV	stop_gained	high	19-52868-19	Apc	p.Q1190*
18	34445971	C	T	SNV	stop_gained	high	19-52868-19	Apc	p.R956*
18	34445192	T	A	SNV	stop_gained	high	19-52868-19	Apc	p.L696*
18	34446423	T	G	SNV	nonsynonymous	moderate	19-52868-19	Apc	p.S1106R
6	145166393	T	C	SNV	3_prime_UTR	modifier	19-52868-19	Kras	NA
6	145166393	T	C	SNV	nonsynonymous	moderate	19-52868-19	Kras	p.M170V
18	34447081	C	T	SNV	stop_gained	high	19-52868-2_cyst1	Apc	p.Q1326*
9	120784404	G	A	SNV	nonsynonymous	moderate	19-52868-2_cyst1	Ctnnb1	p.E399K
18	34447263	T	A	SNV	stop_gained	high	19-52868-2_cyst2	Apc	p.C1386*
18	34431811	G	A	SNV	stop_gained	high	19-52868-20	Apc	p.W421*
6	145177894	T	C	SNV	nonsynonymous	moderate	19-52868-20	Kras	p.D126G
6	145166272	T	C	SNV	3_prime_UTR	modifier	19-52868-20	Kras	NA
6	145166285	A	G	SNV	3_prime_UTR	modifier	19-52868-20	Kras	NA
6	145166290	T	C	SNV	3_prime_UTR	modifier	19-52868-20	Kras	NA
6	145166370	C	T	SNV	3_prime_UTR	modifier	19-52868-20	Kras	NA
6	145192404	C	T	SNV	intron	modifier	19-52868-20	Kras	NA
6	145192565	A	G	SNV	intron	modifier	19-52868-20	Kras	NA
6	145166395	T	C	SNV	3_prime_UTR	modifier	19-52868-20	Kras	NA
6	145166395	T	C	SNV	nonsynonymous	moderate	19-52868-20	Kras	p.K169R
6	145177957	T	C	SNV	nonsynonymous	moderate	19-52868-20	Kras	p.D105G
6	145177796	C	T	SNV	intron	modifier	19-52868-20	Kras	NA
6	145170834	A	G	SNV	intron	modifier	19-52868-20	Kras	NA
6	145170859	C	T	SNV	intron	modifier	19-52868-20	Kras	NA
6	145170859	C	T	SNV	nonsynonymous	moderate	19-52868-20	Kras	p.S172N
7	140772850	T	C	SNV	nonsynonymous	moderate	19-52868-20	Hras	p.T2A
6	145177994	A	G	SNV	intron	modifier	19-52868-20	Kras	NA
6	145166392	A	G	SNV	3_prime_UTR	modifier	19-52868-20	Kras	NA
6	145166412	A	G	SNV	3_prime_UTR	modifier	19-52868-20	Kras	NA
6	145166392	A	G	SNV	nonsynonymous	moderate	19-52868-20	Kras	p.M170T
18	34445086	C	T	SNV	stop_gained	high	19-52868-21	Apc	p.Q661*
18	34445120	T	A	SNV	stop_gained	high	19-52868-21	Apc	p.L672*
18	34445487	T	A	SNV	stop_gained	high	19-52868-22	Apc	p.Y794*
18	34409728	C	T	SNV	stop_gained, splice_region	high	19-52868-22	Apc	p.Q213*
18	34439348	G	A	SNV	stop_gained	high	19-52868-22	Apc	p.W551*
18	34446588	T	A	SNV	stop_gained	high	19-52868-22	Apc	p.Y1161*
18	34448114	G	A	SNV	nonsynonymous	moderate	19-52868-22	Apc	p.G1670E
18	34449238	G	A	SNV	nonsynonymous	moderate	19-52868-22	Apc	p.A2045T
18	34438668	T	A	SNV	stop_gained	high	19-52868-23	Apc	p.L531*
6	145192497	C	T	SNV	nonsynonymous	moderate	19-52868-23	Kras	p.G12D
6	145192468	G	A	SNV	stop_gained	high	19-52868-23	Kras	p.Q22*
6	145177829	T	C	SNV	nonsynonymous	moderate	19-52868-23	Kras	p.T148A
6	145166374	T	C	SNV	3_prime_UTR	modifier	19-52868-23	Kras	NA
6	145166422	A	G	SNV	3_prime_UTR	modifier	19-52868-23	Kras	NA
6	145166374	T	C	SNV	nonsynonymous	moderate	19-52868-23	Kras	p.K176R
6	145166422	A	G	SNV	nonsynonymous	moderate	19-52868-23	Kras	p.V160A
6	145170968	A	G	SNV	intron	modifier	19-52868-23	Kras	NA
6	145180047	T	C	SNV	nonsynonymous	moderate	19-52868-23	Kras	p.R73G
6	145170847	T	C	SNV	intron	modifier	19-52868-23	Kras	NA
6	145170847	T	C	SNV	nonsynonymous	moderate	19-52868-23	Kras	p.K176R
7	140772801	G	A	SNV	nonsynonymous	moderate	19-52868-23	Hras	p.A18V
6	145177889	T	C	SNV	nonsynonymous	moderate	19-52868-23	Kras	p.K128E
6	145177904	T	C	SNV	nonsynonymous	moderate	19-52868-23	Kras	p.R123G
6	145180156	A	G	SNV	splice_region, intron	low	19-52868-23	Kras	NA
6	145166404	T	C	SNV	3_prime_UTR	modifier	19-52868-23	Kras	NA
6	145166448	A	G	SNV	splice_region, 3_prime_UTR	low	19-52868-23	Kras	NA
6	145166479	G	A	SNV	intron	modifier	19-52868-23	Kras	NA
6	145166448	A	G	SNV	splice_region, synonymous	low	19-52868-23	Kras	p.G151G
6	145166404	T	C	SNV	nonsynonymous	moderate	19-52868-23	Kras	p.H166R
18	34445971	C	T	SNV	stop_gained	high	19-52868-25	Apc	p.R956*
7	140772851	C	T	SNV	start_lost	high	19-52868-25	Hras	p.M1?
7	140772765	T	C	SNV	nonsynonymous	moderate	19-52868-25	Hras	p.D30G
6	145170828	T	C	SNV	intron	modifier	19-52868-25	Kras	NA
6	145166366	T	C	SNV	3_prime_UTR	modifier	19-52868-25	Kras	NA
6	145166366	T	C	SNV	nonsynonymous	moderate	19-52868-25	Kras	p.K179E
6	145180166	A	G	SNV	intron	modifier	19-52868-25	Kras	NA
6	145192590	A	G	SNV	intron	modifier	19-52868-25	Kras	NA
7	140772777	T	C	SNV	nonsynonymous	moderate	19-52868-25	Hras	p.N26S
6	145170941	A	G	SNV	intron	modifier	19-52868-25	Kras	NA
6	145180062	T	C	SNV	nonsynonymous	moderate	19-52868-25	Kras	p.R68G
6	145166407	T	C	SNV	3_prime_UTR	modifier	19-52868-25	Kras	NA
6	145166470	T	C	SNV	intron	modifier	19-52868-25	Kras	NA
6	145166407	T	C	SNV	nonsynonymous	moderate	19-52868-25	Kras	p.K165R
6	145192415	C	T	SNV	splice_region, intron	low	19-52868-25	Kras	NA
6	145177831	T	C	SNV	nonsynonymous	moderate	19-52868-25	Kras	p.K147R
6	145170862	A	G	SNV	intron	modifier	19-52868-25	Kras	NA
6	145170862	A	G	SNV	nonsynonymous	moderate	19-52868-25	Kras	p.I171T
6	145192562	A	G	SNV	intron	modifier	19-52868-25	Kras	NA
7	140772721	C	T	SNV	intron	modifier	19-52868-25	Hras	NA
7	140772807	T	C	SNV	nonsynonymous	moderate	19-52868-25	Hras	p.K16R
6	145177918	C	T	SNV	nonsynonymous	moderate	19-52868-25	Kras	p.C118Y
6	145177847	T	C	SNV	nonsynonymous	moderate	19-52868-25	Kras	p.I142V
18	34446324	T	A	SNV	stop_gained	high	19-52868-26	Apc	p.Y1073*
18	34412388	C	T	SNV	stop_gained	high	19-52868-26	Apc	p.Q236*
6	145192568	A	G	SNV	intron	modifier	19-52868-26	Kras	NA
18	34443936	T	A	SNV	stop_gained	high	19-52868-28	Apc	p.L643*
18	34446324	T	G	SNV	stop_gained	high	19-52868-29a	Apc	p.Y1073*
18	34409608	T	C	SNV	intron	modifier	19-52868-29a	Apc	NA
18	34431793	T	A	SNV	stop_gained	high	19-52868-29b	Apc	p.C415*
18	34446673	C	T	SNV	stop_gained	high	19-52868-3	Apc	p.Q1190*
6	145166382	A	G	SNV	3_prime_UTR	modifier	19-52868-3	Kras	NA
6	145166279	A	G	SNV	3_prime_UTR	modifier	19-52868-3	Kras	NA
6	145166357	T	C	SNV	3_prime_UTR	modifier	19-52868-3	Kras	NA
6	145166357	T	C	SNV	nonsynonymous	moderate	19-52868-3	Kras	p.R182G
18	34445398	C	T	SNV	stop_gained	high	19-52868-30a	Apc	p.Q765*
18	34446944	C	A	SNV	stop_gained	high	19-52868-30a	Apc	p.S1280*
18	34443961	G	A	SNV	splice_donor	high	19-52868-30b	Apc	NA
18	34437663	T	A	SNV	stop_gained	high	19-52868-30b	Apc	p.L477*
18	34405550	C	T	SNV	stop_gained	high	19-52868-30b	Apc	p.Q159*
6	145170967	A	G	SNV	intron	modifier	19-52868-30b	Kras	NA
18	34433047	T	A	SNV	stop_gained	high	19-52868-30c	Apc	p.C445*
9	120786239	G	A	SNV	nonsynonymous	moderate	19-52868-30c	Ctnnb1	p.V584I
18	34446044	C	A	SNV	stop_gained	high	19-52868-30d	Apc	p.S980*
18	34437663	T	A	SNV	stop_gained	high	19-52868-30d	Apc	p.L477*
9	120786239	G	A	SNV	nonsynonymous	moderate	19-52868-30d	Ctnnb1	p.V584I
6	145170967	A	G	SNV	intron	modifier	19-52868-30d	Kras	NA
18	34405550	C	T	SNV	stop_gained	high	19-52868-30e	Apc	p.Q159*
18	34445398	C	T	SNV	stop_gained	high	19-52868-30e	Apc	p.Q765*
6	145180026	A	G	SNV	nonsynonymous	moderate	19-52868-30e	Kras	p.C80R
18	34445059	C	T	SNV	stop_gained, splice_region	high	19-52868-32	Apc	p.Q652*
6	145166443	T	C	SNV	3_prime_UTR	modifier	19-52868-32	Kras	NA
6	145166443	T	C	SNV	nonsynonymous	moderate	19-52868-32	Kras	p.D153G
6	145178000	A	G	SNV	intron	modifier	19-52868-32	Kras	NA
6	145177960	T	C	SNV	nonsynonymous	moderate	19-52868-32	Kras	p.K104R
6	145166368	T	C	SNV	3_prime_UTR	modifier	19-52868-32	Kras	NA
6	145166368	T	C	SNV	nonsynonymous	moderate	19-52868-32	Kras	p.K178R
6	145170876	G	A	SNV	intron	modifier	19-52868-32	Kras	NA
6	145166397	T	C	SNV	3_prime_UTR	modifier	19-52868-32	Kras	NA
18	34439349	C	T	SNV	stop_gained	high	19-52868-34	Apc	p.R552*
18	34445098	C	T	SNV	stop_gained	high	19-52868-34	Apc	p.Q665*
18	34446673	C	T	SNV	stop_gained	high	19-52868-34	Apc	p.Q1190*
18	34446689	C	A	SNV	stop_gained	high	19-52868-34	Apc	p.S1195*
18	34447230	T	A	SNV	stop_gained	high	19-52868-35a	Apc	p.Y1375*
18	34437776	G	A	SNV	splice_donor	high	19-52868-35a	Apc	NA
18	34431793	T	A	SNV	stop_gained	high	19-52868-35a	Apc	p.C415*
18	34447517	T	C	SNV	nonsynonymous	moderate	19-52868-35a	Apc	p.V1471A
18	34431421	T	C	SNV	intron	modifier	19-52868-35a	Apc	NA
18	34445098	C	T	SNV	stop_gained	high	19-52868-35b	Apc	p.Q665*
18	34437776	G	A	SNV	splice_donor	high	19-52868-35b	Apc	NA
18	34409647	C	T	SNV	stop_gained	high	19-52868-35b	Apc	p.Q186*
18	34446324	T	G	SNV	stop_gained	high	19-52868-35b	Apc	p.Y1073*
18	34447517	T	C	SNV	nonsynonymous	moderate	19-52868-35b	Apc	p.V1471A
18	34405654	T	G	SNV	intron	modifier	19-52868-35b	Apc	NA
18	34431421	T	C	SNV	intron	modifier	19-52868-35b	Apc	NA
18	34409608	T	C	SNV	intron	modifier	19-52868-35b	Apc	NA
18	34437776	G	A	SNV	splice_donor	high	19-52868-35c	Apc	NA
18	34443918	T	A	SNV	stop_gained	high	19-52868-35c	Apc	p.L637*
18	34447517	T	C	SNV	nonsynonymous	moderate	19-52868-35c	Apc	p.V1471A
18	34431421	T	C	SNV	intron	modifier	19-52868-35c	Apc	NA
6	145192386	T	C	SNV	intron	modifier	19-52868-35c	Kras	NA
18	34446393	T	A	SNV	stop_gained	high	19-52868-36	Apc	p.C1096*
6	145177894	T	C	SNV	nonsynonymous	moderate	19-52868-36	Kras	p.D126G
18	34446865	C	T	SNV	stop_gained	high	19-52868-37	Apc	p.Q1254*
18	34446709	G	T	SNV	nonsynonymous	moderate	19-52868-37	Apc	p.A1202S
18	34446069	T	A	SNV	nonsynonymous	moderate	19-52868-37	Apc	p.D988E
18	34445200	A	G	SNV	nonsynonymous	moderate	19-52868-37	Apc	p.M699V
18	34446571	G	A	SNV	nonsynonymous	moderate	19-52868-37	Apc	p.E1156K
9	120780457	A	G	SNV	nonsynonymous	moderate	19-52868-37	Ctnnb1	p.D207G
11	69478208	A	G	SNV	nonsynonymous	moderate	19-52868-37	Trp53	p.H39R
18	34443868	C	A	SNV	stop_gained	high	19-52868-38	Apc	p.Y620*
18	34446194	C	A	SNV	stop_gained	high	19-52868-38	Apc	p.S1030*
18	34431776	C	T	SNV	stop_gained	high	19-52868-38	Apc	p.Q410*
18	34431722	C	T	SNV	stop_gained	high	19-52868-38	Apc	p.Q392*
18	34432984	C	A	SNV	intron	modifier	19-52868-38	Apc	NA
18	34449575	A	G	SNV	nonsynonymous	moderate	19-52868-38	Apc	p.K2157R
18	34448566	T	C	SNV	nonsynonymous	moderate	19-52868-38	Apc	p.F1821L
6	145166296	T	C	SNV	3_prime_UTR	modifier	19-52868-38	Kras	NA
6	145192528	T	C	SNV	nonsynonymous	moderate	19-52868-38	Kras	p.T2A
6	145166443	T	C	SNV	3_prime_UTR	modifier	19-52868-38	Kras	NA
6	145166443	T	C	SNV	nonsynonymous	moderate	19-52868-38	Kras	p.D153G
6	145180109	A	G	SNV	nonsynonymous	moderate	19-52868-38	Kras	p.L52P
6	145192476	A	G	SNV	nonsynonymous	moderate	19-52868-38	Kras	p.L19S
7	140772850	T	C	SNV	nonsynonymous	moderate	19-52868-38	Hras	p.T2A
18	34431805	G	A	SNV	stop_gained	high	19-52868-39a	Apc	p.W419*
18	34437663	T	A	SNV	stop_gained	high	19-52868-39a	Apc	p.L477*
18	34445086	C	T	SNV	stop_gained	high	19-52868-39a	Apc	p.Q661*
11	69477801	T	A	SNV	splice_donor	high	19-52868-39a	Trp53	NA
18	34437717	T	G	SNV	stop_gained	high	19-52868-39b	Apc	p.L495*
18	34437685	T	A	SNV	stop_gained	high	19-52868-39b	Apc	p.Y484*
18	34437663	T	A	SNV	stop_gained	high	19-52868-39b	Apc	p.L477*
11	69477801	T	C	SNV	splice_donor	high	19-52868-39b	Trp53	NA
6	145192497	C	T	SNV	nonsynonymous	moderate	19-52868-39b	Kras	p.G12D
18	34446944	C	A	SNV	stop_gained	high	19-52868-4	Apc	p.S1280*
18	34445487	T	A	SNV	stop_gained	high	19-52868-4	Apc	p.Y794*
18	34446966	T	A	SNV	stop_gained	high	19-52868-4	Apc	p.C1287*
6	145177835	C	T	SNV	nonsynonymous	moderate	19-52868-4	Kras	p.A146T
6	145166320	A	G	SNV	3_prime_UTR	modifier	19-52868-4	Kras	NA
6	145192488	C	T	SNV	nonsynonymous	moderate	19-52868-4	Kras	p.G15D
7	140772728	G	A	SNV	intron	modifier	19-52868-4	Hras	NA
6	145166323	G	A	SNV	3_prime_UTR	modifier	19-52868-4	Kras	NA
18	34447169	C	A	SNV	stop_gained	high	19-52868-40a	Apc	p.S1355*
18	34438645	C	A	SNV	stop_gained	high	19-52868-40b	Apc	p.C523*
18	34446382	C	T	SNV	stop_gained	high	19-52868-41b	Apc	p.Q1093*
6	145170844	G	A	SNV	intron	modifier	19-52868-41b	Kras	NA
6	145170844	G	A	SNV	nonsynonymous	moderate	19-52868-41b	Kras	p.T177I
6	145192497	C	T	SNV	nonsynonymous	moderate	19-52868-41b	Kras	p.G12D
18	73782068	A	G	SNV	nonsynonymous	moderate	19-52868-41b	Smad4	p.V398A
6	145170844	G	A	SNV	intron	modifier	19-52868-41c	Kras	NA
6	145170844	G	A	SNV	nonsynonymous	moderate	19-52868-41c	Kras	p.T177I
6	145192497	C	T	SNV	nonsynonymous	moderate	19-52868-41c	Kras	p.G12D
6	145170892	C	T	SNV	intron	modifier	19-52868-41c	Kras	NA
6	145170892	C	T	SNV	nonsynonymous	moderate	19-52868-41c	Kras	p.R161K
18	34446966	T	A	SNV	stop_gained	high	19-52868-42	Apc	p.C1287*
18	34445512	C	T	SNV	stop_gained	high	19-52868-43	Apc	p.R803*
18	34405543	T	A	SNV	stop_gained	high	19-52868-44	Apc	p.Y156*
18	34412382	C	T	SNV	stop_gained	high	19-52868-44	Apc	p.Q234*
6	145170934	A	G	SNV	intron	modifier	19-52868-44	Kras	NA
6	145178004	A	G	SNV	intron	modifier	19-52868-45	Kras	NA
6	145166378	T	C	SNV	3_prime_UTR	modifier	19-52868-45	Kras	NA
6	145166378	T	C	SNV	nonsynonymous	moderate	19-52868-45	Kras	p.K175E
6	145177897	A	G	SNV	nonsynonymous	moderate	19-52868-45	Kras	p.V125A
6	145192405	T	C	SNV	intron	modifier	19-52868-45	Kras	NA
18	34429108	G	T	SNV	stop_gained	high	19-52868-46a	Apc	p.E285*
18	34446466	C	T	SNV	stop_gained	high	19-52868-46a	Apc	p.Q1121*
18	34446466	C	T	SNV	stop_gained	high	19-52868-46b	Apc	p.Q1121*
18	34431811	G	A	SNV	stop_gained	high	19-52868-46b	Apc	p.W421*
18	34446466	C	T	SNV	stop_gained	high	19-52868-46c	Apc	p.Q1121*
18	34445841	T	A	SNV	stop_gained	high	19-52868-46c	Apc	p.C912*
18	34451611	T	A	SNV	nonsynonymous	moderate	19-52868-46c	Apc	p.S2836T
18	34446466	C	T	SNV	stop_gained	high	19-52868-46d	Apc	p.Q1121*
18	34431600	T	C	SNV	nonsynonymous	moderate	19-52868-46d	Apc	p.L351P
9	120784196	T	A	SNV	intron	modifier	19-52868-46d	Ctnnb1	NA
9	120780073	C	T	SNV	nonsynonymous	moderate	19-52868-46d	Ctnnb1	p.P119S
6	145170847	T	C	SNV	intron	modifier	19-52868-46d	Kras	NA
6	145170847	T	C	SNV	nonsynonymous	moderate	19-52868-46d	Kras	p.K176R
7	140772866	G	A	SNV	5_prime_UTR	modifier	19-52868-46d	Hras	NA
18	34447230	T	A	SNV	stop_gained	high	19-52868-5	Apc	p.Y1375*
18	34405605	G	A	SNV	splice_region, intron	low	19-52868-5	Apc	NA
6	145180053	A	G	SNV	nonsynonymous	moderate	19-52868-5	Kras	p.Y71H
18	34446568	G	T	SNV	stop_gained	high	19-52868-6a	Apc	p.E1155*
11	69479263	C	T	SNV	nonsynonymous	moderate	19-52868-6a	Trp53	p.T147I
18	34431771	T	A	SNV	stop_gained	high	19-52868-6b	Apc	p.L408*
18	34431776	C	T	SNV	stop_gained	high	19-52868-7	Apc	p.Q410*
18	34405540	G	A	SNV	stop_gained	high	19-52868-7	Apc	p.W155*
11	69480437	T	C	SNV	nonsynonymous	moderate	19-52868-7	Trp53	p.V271A
18	34445310	T	A	SNV	stop_gained	high	19-52868-8	Apc	p.Y735*
19	32770022	T	A	SNV	intron	modifier	19-52868-8	Pten	NA
18	34447024	G	T	SNV	stop_gained	high	19-52868-9	Apc	p.E1307*
18	34446600	T	G	SNV	stop_gained	high	19-52868-9	Apc	p.Y1165*
18	34447136	C	A	SNV	stop_gained	high	19-52871-25	Apc	p.S1344*
18	34439348	G	A	SNV	stop_gained	high	19-52871-26	Apc	p.W551*
6	145192395	G	C	SNV	intron	modifier	19-52871-27	Kras	NA
18	34445154	G	A	SNV	stop_gained	high	19-52871-28	Apc	p.W683*
18	34429108	G	T	SNV	stop_gained	high	19-52871-28	Apc	p.E285*
18	34447608	T	A	SNV	stop_gained	high	19-52871-28	Apc	p.C1501*
18	34433084	G	T	SNV	stop_gained	high	19-52871-28	Apc	p.E458*
18	34445897	A	G	SNV	nonsynonymous	moderate	19-52871-28	Apc	p.N931S
18	34438668	T	A	SNV	stop_gained	high	19-52871-29	Apc	p.L531*
18	34445776	G	T	SNV	stop_gained	high	19-52871-30	Apc	p.E891*
18	34405606	T	A	SNV	splice_region, intron	low	19-52871-30	Apc	NA
18	34447043	C	A	SNV	stop_gained	high	19-52871-31	Apc	p.S1313*
18	34437727	T	A	SNV	stop_gained	high	19-52871-31	Apc	p.Y498*
18	34437706	C	A	SNV	stop_gained	high	19-52871-31	Apc	p.Y491*
18	34445057	G	A	SNV	splice_acceptor	high	19-52871-31	Apc	NA
18	34446639	T	A	SNV	stop_gained	high	19-52871-31	Apc	p.Y1178*
18	34405445	C	A	SNV	intron	modifier	19-52871-31	Apc	NA
18	34450711	C	T	SNV	nonsynonymous	moderate	19-52871-31	Apc	p.P2536S
18	34431771	T	A	SNV	stop_gained	high	19-52871-32	Apc	p.L408*
18	34445990	T	A	SNV	stop_gained	high	19-52871-34	Apc	p.L962*
18	34445057	G	A	SNV	splice_acceptor	high	19-52871-34	Apc	NA
11	69480451	G	T	SNV	nonsynonymous	moderate	1952868_33a	Trp53	p.G276W
9	120787643	T	C	SNV	intron	modifier	1952868_33a	Ctnnb1	NA
18	34448447	C	T	SNV	nonsynonymous	moderate	1952868_33a	Apc	p.T1781I
18	34438720	T	G	SNV	intron	modifier	1952868_33a	Apc	NA
9	120787643	T	C	SNV	intron	modifier	1952868_33b	Ctnnb1	NA
18	34448447	C	T	SNV	nonsynonymous	moderate	1952868_33b	Apc	p.T1781I
18	34445143	G	T	SNV	stop_gained	high	1952868_48a	Apc	p.G680*
18	34445310	T	A	SNV	stop_gained	high	20-32997-1	Apc	p.Y735*
6	145192498	C	T	SNV	nonsynonymous	moderate	20-32997-1	Kras	p.G12S
NA	34445120	T	A	SNV	stop_gained	high	2032997-3_cyan	Apc	p.L672*
NA	34446099	T	A	SNV	stop_gained	high	2032997-3_uncoloured	Apc	p.Y998*
NA	34439348	G	A	SNV	stop_gained	high	2032997-4	Apc	W551*
NA	34409626	C	T	SNV	stop_gained	high	2032997-4	Apc	Q179*
18	34446393	T	A	SNV	stop_gained	high	21-15239-1	Apc	p.C1096*
18	34445154	G	A	SNV	stop_gained	high	21-15239-1	Apc	p.W683*
18	34433047	T	A	SNV	stop_gained	high	21-15239-1	Apc	p.C445*
18	34437750	T	A	SNV	stop_gained	high	21-15239-1	Apc	p.L506*
18	34431827	C	T	SNV	stop_gained	high	21-15239-1	Apc	p.Q427*
18	34450683	T	A	SNV	nonsynonymous	moderate	21-15239-1	Apc	p.H2526Q
18	34446751	A	G	SNV	nonsynonymous	moderate	21-15239-1	Apc	p.N1216D
6	145192560	A	G	SNV	intron	modifier	21-15239-1	Kras	NA
6	145192593	A	G	SNV	intron	modifier	21-15239-1	Kras	NA
6	145192607	T	C	SNV	intron	modifier	21-15239-1	Kras	NA
6	145177814	T	C	SNV	splice_region, intron	low	21-15239-1	Kras	NA
6	145177967	T	C	SNV	nonsynonymous	moderate	21-15239-1	Kras	p.R102G
18	34445971	C	T	SNV	stop_gained	high	21-15239-2	Apc	p.R956*
18	34445967	T	G	SNV	stop_gained	high	21-15239-2	Apc	p.Y954*
18	34446877	C	T	SNV	stop_gained	high	21-15239-3	Apc	p.Q1258*
18	34445841	T	A	SNV	stop_gained	high	21-15239-3	Apc	p.C912*
18	34431810	G	A	SNV	stop_gained	high	21-15239-3	Apc	p.W421*
9	120784629	C	T	SNV	nonsynonymous	moderate	21-15239-3	Ctnnb1	p.R474W
6	145192428	G	A	SNV	nonsynonymous	moderate	21-15239-3	Kras	p.T35M
19	32777294	C	A	SNV	nonsynonymous	moderate	21-15239-3	Pten	p.P96Q
7	140772867	G	A	SNV	5_prime_UTR	modifier	21-15239-3	Hras	NA
6	145170803	A	G	SNV	3_prime_UTR	modifier	21-15239-3	Kras	NA
6	145170803	A	G	SNV	intron	modifier	21-15239-3	Kras	NA
6	145180188	T	C	SNV	intron	modifier	21-15239-3	Kras	NA
6	145170854	C	T	SNV	intron	modifier	21-15239-3	Kras	NA
6	145170854	C	T	SNV	nonsynonymous	moderate	21-15239-3	Kras	p.E174K
7	140772847	C	T	SNV	nonsynonymous	moderate	21-15239-3	Hras	p.E3K
6	145192482	C	T	SNV	nonsynonymous	moderate	21-15239-3	Kras	p.S17N
6	145180016	G	A	SNV	nonsynonymous	moderate	21-15239-3	Kras	p.A83V
6	145166388	G	A	SNV	3_prime_UTR	modifier	21-15239-3	Kras	NA
6	145180058	T	C	SNV	nonsynonymous	moderate	21-15239-3	Kras	p.D69G
6	145166434	A	G	SNV	3_prime_UTR	modifier	21-15239-3	Kras	NA
6	145166446	A	G	SNV	3_prime_UTR	modifier	21-15239-3	Kras	NA
6	145166448	A	G	SNV	splice_region, 3_prime_UTR	low	21-15239-3	Kras	NA
6	145166434	A	G	SNV	nonsynonymous	moderate	21-15239-3	Kras	p.F156S
6	145166448	A	G	SNV	splice_region, synonymous	low	21-15239-3	Kras	p.G151G
6	145166446	A	G	SNV	nonsynonymous	moderate	21-15239-3	Kras	p.V152A
18	34431827	C	T	SNV	stop_gained	high	21-15239-5	Apc	p.Q427*
18	34429076	A	G	SNV	splice_region, intron	low	21-15239-5	Apc	NA
18	34448879	T	A	SNV	nonsynonymous	moderate	21-15239-5	Apc	p.L1925Q
9	120779742	T	A	SNV	nonsynonymous	moderate	21-15239-5	Ctnnb1	p.D56E
6	145192497	C	T	SNV	nonsynonymous	moderate	21-15239-5	Kras	p.G12D
6	145192592	A	G	SNV	intron	modifier	21-15239-5	Kras	NA
6	145170800	C	T	SNV	splice_region, 3_prime_UTR	low	21-15239-5	Kras	NA
6	145170800	C	T	SNV	intron	modifier	21-15239-5	Kras	NA
6	145177897	A	G	SNV	nonsynonymous	moderate	21-15239-5	Kras	p.V125A
6	145192440	T	C	SNV	nonsynonymous	moderate	21-15239-5	Kras	p.E31G
6	145166262	G	A	SNV	3_prime_UTR	modifier	21-15239-5	Kras	NA
6	145177876	T	C	SNV	nonsynonymous	moderate	21-15239-5	Kras	p.E132G
6	145192603	A	G	SNV	intron	modifier	21-15239-5	Kras	NA
6	145192522	A	G	SNV	nonsynonymous	moderate	21-15239-5	Kras	p.Y4H
6	145179986	A	G	SNV	nonsynonymous	moderate	21-15239-5	Kras	p.I93T
6	145170791	T	C	SNV	intron	modifier	21-15239-5	Kras	NA
6	145192563	A	G	SNV	intron	modifier	21-15239-5	Kras	NA
6	145192515	A	G	SNV	nonsynonymous	moderate	21-15239-5	Kras	p.L6P
6	145166407	T	C	SNV	3_prime_UTR	modifier	21-15239-5	Kras	NA
6	145166407	T	C	SNV	nonsynonymous	moderate	21-15239-5	Kras	p.K165R
7	140772907	A	G	SNV	intron	modifier	21-15239-5	Hras	NA
6	145166396	T	C	SNV	3_prime_UTR	modifier	21-15239-5	Kras	NA
6	145166396	T	C	SNV	nonsynonymous	moderate	21-15239-5	Kras	p.K169E
6	145192410	A	G	SNV	intron	modifier	21-15239-5	Kras	NA
18	34446367	C	T	SNV	stop_gained	high	21-15239-6	Apc	p.Q1088*
6	145192497	C	T	SNV	nonsynonymous	moderate	21-15239-6	Kras	p.G12D
6	145170796	T	C	SNV	splice_region, intron	low	21-15239-6	Kras	NA
6	145170796	T	C	SNV	intron	modifier	21-15239-6	Kras	NA
6	145177806	T	C	SNV	intron	modifier	21-15239-6	Kras	NA
6	145180151	T	C	SNV	nonsynonymous, splice_region	moderate	21-15239-6	Kras	p.D38G
6	145192370	C	T	SNV	intron	modifier	21-15239-6	Kras	NA
6	145170771	T	C	SNV	intron	modifier	21-15239-6	Kras	NA
6	145180116	T	C	SNV	nonsynonymous	moderate	21-15239-6	Kras	p.T50A
6	145170849	T	C	SNV	intron	modifier	21-15239-6	Kras	NA
18	34443730	T	C	SNV	intron	modifier	21-15239-7	Apc	NA
18	34445473	A	G	SNV	nonsynonymous	moderate	21-15239-7	Apc	p.K790E
18	34450999	T	C	SNV	nonsynonymous	moderate	21-15239-7	Apc	p.S2632P
9	120786917	T	C	SNV	nonsynonymous	moderate	21-15239-7	Ctnnb1	p.F683L
6	145192497	C	T	SNV	nonsynonymous	moderate	21-15239-7	Kras	p.G12D
6	145192498	C	A	SNV	nonsynonymous	moderate	21-15239-7	Kras	p.G12C
6	145192349	A	G	SNV	intron	modifier	21-15239-7	Kras	NA
6	145192407	T	C	SNV	intron	modifier	21-15239-7	Kras	NA
6	145177901	T	C	SNV	nonsynonymous	moderate	21-15239-7	Kras	p.T124A
6	145166374	T	C	SNV	3_prime_UTR	modifier	21-15239-7	Kras	NA
6	145166410	C	T	SNV	3_prime_UTR	modifier	21-15239-7	Kras	NA
6	145166374	T	C	SNV	nonsynonymous	moderate	21-15239-7	Kras	p.K176R
6	145166410	C	T	SNV	nonsynonymous	moderate	21-15239-7	Kras	p.R164Q
18	34445841	T	A	SNV	stop_gained	high	21-18589-1a	Apc	p.C912*
18	34443781	G	A	SNV	stop_gained	high	21-18589-1a	Apc	p.W591*
18	34447750	G	A	SNV	nonsynonymous	moderate	21-18589-1a	Apc	p.D1549N
18	34447288	T	C	SNV	nonsynonymous	moderate	21-18589-1a	Apc	p.F1395L
9	120779806	C	T	SNV	stop_gained	high	21-18589-1a	Ctnnb1	p.Q78*
9	120784503	T	C	SNV	nonsynonymous	moderate	21-18589-1a	Ctnnb1	p.Y432H
6	145192592	A	T	SNV	intron	modifier	21-18589-1a	Kras	NA
6	145177803	C	T	SNV	intron	modifier	21-18589-1a	Kras	NA
6	145192398	C	T	SNV	intron	modifier	21-18589-1a	Kras	NA
6	145166481	C	T	SNV	intron	modifier	21-18589-1a	Kras	NA
6	145166381	C	T	SNV	3_prime_UTR	modifier	21-18589-1a	Kras	NA
6	145166381	C	T	SNV	nonsynonymous	moderate	21-18589-1a	Kras	p.G174R
6	145170872	A	G	SNV	intron	modifier	21-18589-1a	Kras	NA
6	145170854	C	T	SNV	intron	modifier	21-18589-1a	Kras	NA
6	145170854	C	T	SNV	nonsynonymous	moderate	21-18589-1a	Kras	p.E174K
6	145180109	A	G	SNV	nonsynonymous	moderate	21-18589-1a	Kras	p.L52P
6	145166281	G	A	SNV	3_prime_UTR	modifier	21-18589-1a	Kras	NA
6	145192407	T	C	SNV	intron	modifier	21-18589-1a	Kras	NA
6	145170820	T	C	SNV	intron	modifier	21-18589-1a	Kras	NA
6	145170820	T	C	SNV	nonsynonymous	moderate	21-18589-1a	Kras	p.K185R
7	140772753	G	A	SNV	nonsynonymous	moderate	21-18589-1a	Hras	p.P34L
3	102967589	G	A	SNV	nonsynonymous	moderate	21-18589-1a	Nras	p.E62K
6	145170814	A	G	SNV	intron	modifier	21-18589-1a	Kras	NA
6	145170814	A	G	SNV	nonsynonymous	moderate	21-18589-1a	Kras	p.V187A
6	145177802	T	C	SNV	intron	modifier	21-18589-1a	Kras	NA
6	145166322	A	G	SNV	3_prime_UTR	modifier	21-18589-1a	Kras	NA
6	145166448	A	G	SNV	splice_region, 3_prime_UTR	low	21-18589-1a	Kras	NA
6	145166448	A	G	SNV	splice_region, synonymous	low	21-18589-1a	Kras	p.G151G
6	145179972	A	G	SNV	splice_donor	high	21-18589-1a	Kras	NA
7	140772826	C	T	SNV	nonsynonymous	moderate	21-18589-1a	Hras	p.G10S
6	145170880	T	C	SNV	intron	modifier	21-18589-1a	Kras	NA
6	145170880	T	C	SNV	nonsynonymous	moderate	21-18589-1a	Kras	p.Q165R
6	145166279	A	G	SNV	3_prime_UTR	modifier	21-18589-1a	Kras	NA
6	145166377	T	C	SNV	3_prime_UTR	modifier	21-18589-1a	Kras	NA
6	145166377	T	C	SNV	nonsynonymous	moderate	21-18589-1a	Kras	p.K175R
6	145166383	T	C	SNV	3_prime_UTR	modifier	21-18589-1a	Kras	NA
6	145166383	T	C	SNV	nonsynonymous	moderate	21-18589-1a	Kras	p.D173G
6	145170891	T	C	SNV	intron	modifier	21-18589-1a	Kras	NA
6	145192544	T	C	SNV	splice_acceptor	high	21-18589-1a	Kras	NA
6	145177939	A	C	SNV	nonsynonymous	moderate	21-18589-1a	Kras	p.M111R
6	145177969	T	C	SNV	nonsynonymous	moderate	21-18589-1a	Kras	p.K101R
6	145166504	C	A	SNV	intron	modifier	21-18589-1a	Kras	NA
6	145166397	T	C	SNV	3_prime_UTR	modifier	21-18589-1a	Kras	NA
18	34433087	G	T	SNV	stop_gained	high	21-18589-1b	Apc	p.E459*
18	34445841	T	A	SNV	stop_gained	high	21-18589-1b	Apc	p.C912*
18	34405600	T	C	SNV	splice_region, synonymous	low	21-18589-1b	Apc	p.N175N
18	34445650	A	G	SNV	nonsynonymous	moderate	21-18589-1b	Apc	p.S849G
18	34445501	T	C	SNV	nonsynonymous	moderate	21-18589-1b	Apc	p.F799S
9	120779707	T	C	SNV	nonsynonymous	moderate	21-18589-1b	Ctnnb1	p.S45P
6	145166297	T	C	SNV	3_prime_UTR	modifier	21-18589-1b	Kras	NA
6	145166320	A	G	SNV	3_prime_UTR	modifier	21-18589-1b	Kras	NA
6	145180044	T	C	SNV	nonsynonymous	moderate	21-18589-1b	Kras	p.T74A
6	145177886	G	A	SNV	stop_gained	high	21-18589-1b	Kras	p.Q129*
6	145180061	C	T	SNV	nonsynonymous	moderate	21-18589-1b	Kras	p.R68K
6	145166448	A	G	SNV	splice_region, 3_prime_UTR	low	21-18589-1b	Kras	NA
6	145166448	A	G	SNV	splice_region, synonymous	low	21-18589-1b	Kras	p.G151G
6	145166272	T	C	SNV	3_prime_UTR	modifier	21-18589-1b	Kras	NA
6	145166318	A	G	SNV	3_prime_UTR	modifier	21-18589-1b	Kras	NA
7	140772769	C	T	SNV	nonsynonymous	moderate	21-18589-1b	Hras	p.V29M
6	145170939	C	T	SNV	intron	modifier	21-18589-1b	Kras	NA
6	145192500	G	A	SNV	nonsynonymous	moderate	21-18589-1b	Kras	p.A11V
6	145170834	A	G	SNV	intron	modifier	21-18589-1b	Kras	NA
6	145180142	C	T	SNV	nonsynonymous	moderate	21-18589-1b	Kras	p.R41K
7	140772935	T	C	SNV	intron	modifier	21-18589-1b	Hras	NA
6	145192420	C	T	SNV	splice_donor	high	21-18589-1b	Kras	NA
6	145192532	T	C	SNV	5_prime_UTR	modifier	21-18589-1b	Kras	NA
6	145180080	C	T	SNV	nonsynonymous	moderate	21-18589-1b	Kras	p.E62K
6	145166419	C	T	SNV	3_prime_UTR	modifier	21-18589-1b	Kras	NA
6	145166419	C	T	SNV	nonsynonymous	moderate	21-18589-1b	Kras	p.R161Q
18	34447230	T	A	SNV	stop_gained	high	21-18589-2a	Apc	p.Y1375*
18	34447234	C	T	SNV	stop_gained	high	21-18589-2b	Apc	p.Q1377*
18	34409740	C	T	SNV	intron	modifier	21-18589-2b	Apc	NA
18	34445354	T	C	SNV	nonsynonymous	moderate	21-18589-2b	Apc	p.L750P
6	145177984	G	A	SNV	splice_region, intron	low	21-18589-2b	Kras	NA
6	145166296	T	C	SNV	3_prime_UTR	modifier	21-18589-2b	Kras	NA
6	145177793	A	T	SNV	intron	modifier	21-18589-2b	Kras	NA
6	145192568	A	C	SNV	intron	modifier	21-18589-2b	Kras	NA
6	145166257	C	T	SNV	3_prime_UTR	modifier	21-18589-2b	Kras	NA
6	145177882	G	A	SNV	nonsynonymous	moderate	21-18589-2b	Kras	p.A130V
6	145177985	G	A	SNV	splice_region, intron	low	21-18589-2b	Kras	NA
6	145166374	T	C	SNV	3_prime_UTR	modifier	21-18589-2b	Kras	NA
6	145166374	T	C	SNV	nonsynonymous	moderate	21-18589-2b	Kras	p.K176R
6	145192424	T	C	SNV	nonsynonymous	moderate	21-18589-2b	Kras	p.I36M
6	145166446	A	G	SNV	3_prime_UTR	modifier	21-18589-2b	Kras	NA
6	145166446	A	G	SNV	nonsynonymous	moderate	21-18589-2b	Kras	p.V152A
6	145192553	A	G	SNV	intron	modifier	21-18589-2b	Kras	NA
6	145166375	T	C	SNV	3_prime_UTR	modifier	21-18589-2b	Kras	NA
6	145166375	T	C	SNV	nonsynonymous	moderate	21-18589-2b	Kras	p.K176E
7	140772917	G	A	SNV	intron	modifier	21-18589-2b	Hras	NA
18	34445154	G	A	SNV	stop_gained	high	21-18589-3a	Apc	p.W683*
6	145177876	T	C	SNV	nonsynonymous	moderate	21-18589-3a	Kras	p.E132G
7	140772774	T	C	SNV	nonsynonymous	moderate	21-18589-3a	Hras	p.H27R
18	34447230	T	A	SNV	stop_gained	high	21-18589-3b	Apc	p.Y1375*
18	34447690	G	T	SNV	stop_gained	high	21-18589-3b	Apc	p.E1529*
18	34445576	T	G	SNV	stop_gained	high	21-18589-3b	Apc	p.L824*
18	34429073	T	A	SNV	intron	modifier	21-18589-3b	Apc	NA
18	34446977	C	T	SNV	nonsynonymous	moderate	21-18589-3b	Apc	p.T1291I
6	145177967	T	C	SNV	nonsynonymous	moderate	21-18589-3b	Kras	p.R102G
18	34447136	C	A	SNV	stop_gained	high	21-18589-3c	Apc	p.S1344*
18	34447690	G	T	SNV	stop_gained	high	21-18589-3c	Apc	p.E1529*
18	34445576	T	G	SNV	stop_gained	high	21-18589-3c	Apc	p.L824*
18	34447141	A	T	SNV	nonsynonymous	moderate	21-18589-3c	Apc	p.R1346W
18	34429073	T	A	SNV	intron	modifier	21-18589-3c	Apc	NA
18	34446977	C	T	SNV	nonsynonymous	moderate	21-18589-3c	Apc	p.T1291I
18	34449430	T	C	SNV	nonsynonymous	moderate	21-18589-3c	Apc	p.S2109P
18	34449943	T	C	SNV	nonsynonymous	moderate	21-18589-3c	Apc	p.S2280P
18	34450384	A	G	SNV	nonsynonymous	moderate	21-18589-3c	Apc	p.S2427G
9	120779680	C	T	SNV	nonsynonymous	moderate	21-18589-3c	Ctnnb1	p.H36Y
6	145180089	C	T	SNV	nonsynonymous	moderate	21-18589-3c	Kras	p.A59T
6	145192498	C	T	SNV	nonsynonymous	moderate	21-18589-3c	Kras	p.G12S
6	145166379	C	T	SNV	3_prime_UTR	modifier	21-18589-3c	Kras	NA
6	145177784	G	A	SNV	intron	modifier	21-18589-3c	Kras	NA
6	145166363	T	C	SNV	3_prime_UTR	modifier	21-18589-3c	Kras	NA
6	145166363	T	C	SNV	nonsynonymous	moderate	21-18589-3c	Kras	p.K180E
6	145166480	A	G	SNV	intron	modifier	21-18589-3c	Kras	NA
6	145177794	G	A	SNV	intron	modifier	21-18589-3c	Kras	NA
6	145192326	A	G	SNV	intron	modifier	21-18589-3c	Kras	NA
6	145166287	A	G	SNV	3_prime_UTR	modifier	21-18589-3c	Kras	NA
6	145192458	T	C	SNV	nonsynonymous	moderate	21-18589-3c	Kras	p.Q25R
7	140772742	C	T	SNV	splice_donor	high	21-18589-3c	Hras	NA
7	140772740	C	T	SNV	splice_region, intron	low	21-18589-3c	Hras	NA
6	145166522	T	C	SNV	intron	modifier	21-18589-3c	Kras	NA
6	145166370	C	T	SNV	3_prime_UTR	modifier	21-18589-3c	Kras	NA
6	145180082	T	C	SNV	nonsynonymous	moderate	21-18589-3c	Kras	p.Q61R
6	145170806	A	G	SNV	intron	modifier	21-18589-3c	Kras	NA
6	145170806	A	G	SNV	stop_lost	high	21-18589-3c	Kras	p.*190Qext*4
6	145177975	T	C	SNV	nonsynonymous	moderate	21-18589-3c	Kras	p.Q99R
6	145192399	G	A	SNV	intron	modifier	21-18589-3c	Kras	NA
6	145192579	A	T	SNV	intron	modifier	21-18589-3c	Kras	NA
7	140772859	C	T	SNV	5_prime_UTR	modifier	21-18589-3c	Hras	NA
6	145166441	C	T	SNV	3_prime_UTR	modifier	21-18589-3c	Kras	NA
6	145166443	T	C	SNV	3_prime_UTR	modifier	21-18589-3c	Kras	NA
6	145166443	T	C	SNV	nonsynonymous	moderate	21-18589-3c	Kras	p.D153G
6	145166441	C	T	SNV	nonsynonymous	moderate	21-18589-3c	Kras	p.D154N
7	140772927	T	C	SNV	intron	modifier	21-18589-3c	Hras	NA
6	145166502	G	A	SNV	intron	modifier	21-18589-3c	Kras	NA
6	145180002	T	C	SNV	nonsynonymous	moderate	21-18589-3c	Kras	p.K88E
6	145170894	C	T	SNV	intron	modifier	21-18589-3c	Kras	NA
18	34447136	C	A	SNV	stop_gained	high	21-18589-3d	Apc	p.S1344*
18	34443768	T	A	SNV	stop_gained	high	21-18589-3d	Apc	p.L587*
18	34447006	C	T	SNV	stop_gained	high	21-18589-3d	Apc	p.Q1301*
18	34447141	A	T	SNV	nonsynonymous	moderate	21-18589-3d	Apc	p.R1346W
18	34448447	C	T	SNV	nonsynonymous	moderate	21-18589-3d	Apc	p.T1781I
18	34444028	A	G	SNV	intron	modifier	21-18589-3d	Apc	NA
6	145180089	C	T	SNV	nonsynonymous	moderate	21-18589-3d	Kras	p.A59T
6	145180082	T	A	SNV	nonsynonymous	moderate	21-18589-3d	Kras	p.Q61L
7	140772834	A	T	SNV	nonsynonymous	moderate	21-18589-3d	Hras	p.V7E
7	140772722	T	C	SNV	intron	modifier	21-18589-3d	Hras	NA
7	140772777	T	C	SNV	nonsynonymous	moderate	21-18589-3d	Hras	p.N26S
6	145192386	T	C	SNV	intron	modifier	21-18589-3d	Kras	NA
6	145166380	C	T	SNV	3_prime_UTR	modifier	21-18589-3d	Kras	NA
6	145166380	C	T	SNV	nonsynonymous	moderate	21-18589-3d	Kras	p.G174E
6	145170891	T	C	SNV	intron	modifier	21-18589-3d	Kras	NA
6	145170878	A	G	SNV	intron	modifier	21-18589-3d	Kras	NA
6	145170878	A	G	SNV	nonsynonymous	moderate	21-18589-3d	Kras	p.Y166H
7	140772846	T	C	SNV	nonsynonymous	moderate	21-18589-3d	Hras	p.E3G
6	145177901	T	C	SNV	nonsynonymous	moderate	21-18589-3d	Kras	p.T124A
6	145170765	T	C	SNV	intron	modifier	21-18589-3d	Kras	NA
6	145166481	C	T	SNV	intron	modifier	21-18589-3d	Kras	NA
6	145180124	T	C	SNV	nonsynonymous	moderate	21-18589-3d	Kras	p.D47G
6	145170838	C	T	SNV	intron	modifier	21-18589-3d	Kras	NA
6	145170838	C	T	SNV	nonsynonymous	moderate	21-18589-3d	Kras	p.G179D
6	145170841	G	A	SNV	intron	modifier	21-18589-3d	Kras	NA
6	145170841	G	A	SNV	nonsynonymous	moderate	21-18589-3d	Kras	p.P178L
6	145166366	T	C	SNV	3_prime_UTR	modifier	21-18589-3d	Kras	NA
6	145166366	T	C	SNV	nonsynonymous	moderate	21-18589-3d	Kras	p.K179E
18	34431574	T	A	SNV	stop_gained	high	21-18589-5	Apc	p.C342*
6	145192455	T	C	SNV	nonsynonymous	moderate	21-18589-5	Kras	p.N26S
6	145192542	C	T	SNV	splice_region, 5_prime_UTR	low	21-18589-5	Kras	NA
7	140772869	T	C	SNV	5_prime_UTR	modifier	21-18589-5	Hras	NA
6	145170882	T	C	SNV	intron	modifier	21-18589-5	Kras	NA
18	34431771	T	A	SNV	stop_gained	high	21-18589-6a	Apc	p.L408*
18	34405489	C	A	SNV	splice_region, intron	low	21-18589-6a	Apc	NA
18	34431859	G	A	SNV	splice_region, intron	low	21-18589-6a	Apc	NA
18	34431771	T	A	SNV	stop_gained	high	21-18589-6b	Apc	p.L408*
18	34431859	G	A	SNV	splice_region, intron	low	21-18589-6b	Apc	NA
18	34443797	T	C	SNV	nonsynonymous	moderate	21-18589-6b	Apc	p.C597R
18	34394185	T	C	SNV	nonsynonymous	moderate	21-18589-6b	Apc	p.L37P
18	34449842	T	C	SNV	nonsynonymous	moderate	21-18589-6b	Apc	p.V2246A
18	73810849	T	C	SNV	nonsynonymous	moderate	21-18589-6b	Smad4	p.K45R
6	145177910	G	A	SNV	nonsynonymous	moderate	21-18589-6b	Kras	p.P121S
6	145177850	A	G	SNV	nonsynonymous	moderate	21-18589-6b	Kras	p.F141L
6	145177951	T	C	SNV	nonsynonymous	moderate	21-18589-6b	Kras	p.E107G
6	145192588	A	G	SNV	intron	modifier	21-18589-6b	Kras	NA
6	145166296	T	C	SNV	3_prime_UTR	modifier	21-18589-6b	Kras	NA
6	145192498	C	T	SNV	nonsynonymous	moderate	21-18589-6b	Kras	p.G12S
6	145166473	A	G	SNV	intron	modifier	21-18589-6b	Kras	NA
7	140772885	C	T	SNV	5_prime_UTR	modifier	21-18589-6b	Hras	NA
6	145192370	C	T	SNV	intron	modifier	21-18589-6b	Kras	NA
6	145178015	T	C	SNV	intron	modifier	21-18589-6b	Kras	NA
7	140772804	C	T	SNV	nonsynonymous	moderate	21-18589-6b	Hras	p.S17N
6	145170923	T	A	SNV	intron	modifier	21-18589-6b	Kras	NA
6	145170923	T	A	SNV	stop_gained, splice_region	high	21-18589-6b	Kras	p.R151*
6	145177859	C	T	SNV	nonsynonymous	moderate	21-18589-6b	Kras	p.G138R
6	145180079	T	C	SNV	nonsynonymous	moderate	21-18589-6b	Kras	p.E62G
6	145166313	T	C	SNV	3_prime_UTR	modifier	21-18589-6b	Kras	NA
6	145166354	T	C	SNV	3_prime_UTR	modifier	21-18589-6b	Kras	NA
6	145166371	T	C	SNV	3_prime_UTR	modifier	21-18589-6b	Kras	NA
6	145192443	T	C	SNV	nonsynonymous	moderate	21-18589-6b	Kras	p.D30G
6	145166371	T	C	SNV	nonsynonymous	moderate	21-18589-6b	Kras	p.K177R
6	145166354	T	C	SNV	nonsynonymous	moderate	21-18589-6b	Kras	p.T183A
6	145166413	A	G	SNV	3_prime_UTR	modifier	21-18589-6b	Kras	NA
6	145166413	A	G	SNV	nonsynonymous	moderate	21-18589-6b	Kras	p.I163T
6	145166363	T	C	SNV	3_prime_UTR	modifier	21-18589-6b	Kras	NA
6	145166363	T	C	SNV	nonsynonymous	moderate	21-18589-6b	Kras	p.K180E
6	145170919	A	G	SNV	intron	modifier	21-18589-6b	Kras	NA
6	145170919	A	G	SNV	nonsynonymous	moderate	21-18589-6b	Kras	p.V152A
7	140772837	A	G	SNV	nonsynonymous	moderate	21-18589-6b	Hras	p.L6P
6	145166265	A	C	SNV	3_prime_UTR	modifier	21-18589-6b	Kras	NA
6	145166280	T	C	SNV	3_prime_UTR	modifier	21-18589-6b	Kras	NA
6	145177809	A	G	SNV	intron	modifier	21-18589-6b	Kras	NA
6	145170903	A	G	SNV	intron	modifier	21-18589-6b	Kras	NA
6	145177948	T	C	SNV	nonsynonymous	moderate	21-18589-6b	Kras	p.D108G
7	140772863	A	G	SNV	5_prime_UTR	modifier	21-18589-6b	Hras	NA
6	145166395	T	C	SNV	3_prime_UTR	modifier	21-18589-6b	Kras	NA
6	145166395	T	C	SNV	nonsynonymous	moderate	21-18589-6b	Kras	p.K169R
6	145179992	T	C	SNV	nonsynonymous	moderate	21-18589-6b	Kras	p.E91G
18	34431771	T	A	SNV	stop_gained	high	21-18589-6c	Apc	p.L408*
18	34439348	G	A	SNV	stop_gained	high	21-18589-6c	Apc	p.W551*
18	34449251	A	G	SNV	nonsynonymous	moderate	21-18589-6c	Apc	p.K2049R
6	39623749	G	A	SNV	nonsynonymous	moderate	21-18589-6c	Braf	p.R398W
6	145192470	A	G	SNV	nonsynonymous	moderate	21-18589-6c	Kras	p.I21T
6	145170834	A	G	SNV	intron	modifier	21-18589-6c	Kras	NA
6	145166383	T	C	SNV	3_prime_UTR	modifier	21-18589-6c	Kras	NA
6	145166383	T	C	SNV	nonsynonymous	moderate	21-18589-6c	Kras	p.D173G
6	145166365	T	C	SNV	3_prime_UTR	modifier	21-18589-6c	Kras	NA
6	145166365	T	C	SNV	nonsynonymous	moderate	21-18589-6c	Kras	p.K179R
7	140772772	A	G	SNV	nonsynonymous	moderate	21-18589-6c	Hras	p.F28L
6	145192455	T	C	SNV	nonsynonymous	moderate	21-18589-6c	Kras	p.N26S
7	140772840	T	C	SNV	nonsynonymous	moderate	21-18589-6c	Hras	p.K5R
6	145192318	T	C	SNV	intron	modifier	21-18589-6c	Kras	NA
6	145166282	T	C	SNV	3_prime_UTR	modifier	21-18589-6c	Kras	NA
6	145166446	A	G	SNV	3_prime_UTR	modifier	21-18589-6c	Kras	NA
6	145166446	A	G	SNV	nonsynonymous	moderate	21-18589-6c	Kras	p.V152A
6	145170857	T	C	SNV	intron	modifier	21-18589-6c	Kras	NA
6	145170924	C	T	SNV	intron	modifier	21-18589-6c	Kras	NA
6	145170924	C	T	SNV	splice_acceptor	high	21-18589-6c	Kras	NA
6	145170857	T	C	SNV	nonsynonymous	moderate	21-18589-6c	Kras	p.K173E
6	145177928	C	T	SNV	nonsynonymous	moderate	21-18589-6c	Kras	p.G115R
7	140772813	A	G	SNV	nonsynonymous	moderate	21-18589-6c	Hras	p.V14A
6	145177987	A	G	SNV	splice_region, intron	low	21-18589-6c	Kras	NA
6	145177951	T	C	SNV	nonsynonymous	moderate	21-18589-6c	Kras	p.E107G
6	145192498	C	T	SNV	nonsynonymous	moderate	21-18589-6c	Kras	p.G12S
6	145177868	T	C	SNV	nonsynonymous	moderate	21-18589-6c	Kras	p.R135G
6	145192431	G	A	SNV	nonsynonymous	moderate	21-18589-6c	Kras	p.P34L
6	145170781	A	G	SNV	intron	modifier	21-18589-6c	Kras	NA
3	84883560	A	G	SNV	nonsynonymous	moderate	21-18589-6c	Fbxw7	p.H578R
6	145166302	T	C	SNV	3_prime_UTR	modifier	21-18589-6c	Kras	NA
6	145170955	T	C	SNV	intron	modifier	21-18589-6c	Kras	NA
6	145166377	T	C	SNV	3_prime_UTR	modifier	21-18589-6c	Kras	NA
6	145166377	T	C	SNV	nonsynonymous	moderate	21-18589-6c	Kras	p.K175R
6	145166347	C	T	SNV	3_prime_UTR	modifier	21-18589-6c	Kras	NA
6	145166347	C	T	SNV	nonsynonymous	moderate	21-18589-6c	Kras	p.C185Y
6	145166479	G	A	SNV	intron	modifier	21-18589-6c	Kras	NA
6	145180056	G	A	SNV	stop_gained	high	21-18589-6c	Kras	p.Q70*
6	145166474	T	C	SNV	intron	modifier	21-18589-6c	Kras	NA
6	145170784	A	G	SNV	intron	modifier	21-18589-6c	Kras	NA
6	145170921	T	C	SNV	intron	modifier	21-18589-6c	Kras	NA
6	145170921	T	C	SNV	splice_region, synonymous	low	21-18589-6c	Kras	p.R151R
6	145180007	T	C	SNV	nonsynonymous	moderate	21-18589-6c	Kras	p.N86S
6	145170889	T	C	SNV	intron	modifier	21-18589-6c	Kras	NA
6	145170889	T	C	SNV	nonsynonymous	moderate	21-18589-6c	Kras	p.E162G
7	140772937	A	G	SNV	intron	modifier	21-18589-6c	Hras	NA
6	145177822	T	A	SNV	nonsynonymous, splice_region	moderate	21-18589-6c	Kras	p.Q150L
18	34446712	C	T	SNV	stop_gained	high	21-18589-7	Apc	p.Q1203*
18	34439275	T	G	SNV	intron	modifier	21-18589-7	Apc	NA
18	34431711	T	G	SNV	nonsynonymous	moderate	21-18589-7	Apc	p.I388S
11	69479265	C	T	SNV	nonsynonymous	moderate	21-18589-7	Trp53	p.P148S
6	145166336	A	G	SNV	3_prime_UTR	modifier	21-18589-7	Kras	NA
6	145166357	T	C	SNV	3_prime_UTR	modifier	21-18589-7	Kras	NA
6	145166336	A	G	SNV	stop_lost	high	21-18589-7	Kras	p.*189Rext*7
6	145166357	T	C	SNV	nonsynonymous	moderate	21-18589-7	Kras	p.R182G
6	145166334	T	C	SNV	3_prime_UTR	modifier	21-18589-7	Kras	NA
6	145166334	T	C	SNV	stop_lost	high	21-18589-7	Kras	p.*189Wext*7
6	145192584	T	C	SNV	intron	modifier	21-18589-7	Kras	NA
6	145166313	T	C	SNV	3_prime_UTR	modifier	21-18589-7	Kras	NA
18	34446018	T	A	SNV	stop_gained	high	21-18589-9a	Apc	p.Y971*
18	34405606	T	C	SNV	splice_region, intron	low	21-18589-9a	Apc	NA
6	145166385	T	C	SNV	3_prime_UTR	modifier	21-18589-9a	Kras	NA
18	34446018	T	A	SNV	stop_gained	high	21-18589-9b	Apc	p.Y971*
18	34431536	C	T	SNV	stop_gained	high	21-18589-9b	Apc	p.R330*
18	34451179	T	C	SNV	nonsynonymous	moderate	21-18589-9b	Apc	p.S2692P
18	34448196	T	A	SNV	nonsynonymous	moderate	21-18589-9b	Apc	p.D1697E
6	145166376	C	T	SNV	3_prime_UTR	modifier	21-18589-9b	Kras	NA
6	145166311	C	T	SNV	3_prime_UTR	modifier	21-18589-9b	Kras	NA
6	145177931	C	T	SNV	nonsynonymous	moderate	21-18589-9b	Kras	p.V114I
6	145166359	G	A	SNV	3_prime_UTR	modifier	21-18589-9b	Kras	NA
6	145166359	G	A	SNV	nonsynonymous	moderate	21-18589-9b	Kras	p.S181L
6	145170851	C	T	SNV	intron	modifier	21-18589-9b	Kras	NA
6	145170851	C	T	SNV	nonsynonymous	moderate	21-18589-9b	Kras	p.E175K
6	145170891	T	C	SNV	intron	modifier	21-18589-9b	Kras	NA
6	145192486	T	C	SNV	nonsynonymous	moderate	21-18589-9b	Kras	p.K16E
6	145166307	T	C	SNV	3_prime_UTR	modifier	21-18589-9b	Kras	NA
6	145177975	T	C	SNV	nonsynonymous	moderate	21-18589-9b	Kras	p.Q99R
6	145166478	A	G	SNV	intron	modifier	21-18589-9b	Kras	NA
6	145192386	T	C	SNV	intron	modifier	21-18589-9b	Kras	NA
6	145192471	T	C	SNV	nonsynonymous	moderate	21-18589-9b	Kras	p.I21V
6	145166396	T	C	SNV	3_prime_UTR	modifier	21-18589-9b	Kras	NA
6	145166396	T	C	SNV	nonsynonymous	moderate	21-18589-9b	Kras	p.K169E
7	140772771	A	G	SNV	nonsynonymous	moderate	21-18589-9b	Hras	p.F28S
6	145170767	T	C	SNV	intron	modifier	21-18589-9b	Kras	NA
6	145166412	A	G	SNV	3_prime_UTR	modifier	21-18589-9b	Kras	NA
6	145177850	A	G	SNV	nonsynonymous	moderate	21-18589-9b	Kras	p.F141L
6	145170896	C	T	SNV	intron	modifier	21-18589-9b	Kras	NA
6	145170896	C	T	SNV	nonsynonymous	moderate	21-18589-9b	Kras	p.V160M
7	140772854	A	G	SNV	5_prime_UTR	modifier	21-18589-9b	Hras	NA
6	145166382	A	G	SNV	3_prime_UTR	modifier	21-18589-9b	Kras	NA
6	145170847	T	C	SNV	intron	modifier	21-18589-9b	Kras	NA
6	145170847	T	C	SNV	nonsynonymous	moderate	21-18589-9b	Kras	p.K176R
6	145166368	T	C	SNV	3_prime_UTR	modifier	21-18589-9b	Kras	NA
6	145166406	T	C	SNV	3_prime_UTR	modifier	21-18589-9b	Kras	NA
6	145166368	T	C	SNV	nonsynonymous	moderate	21-18589-9b	Kras	p.K178R
6	145166408	T	C	SNV	3_prime_UTR	modifier	21-18589-9b	Kras	NA
6	145166408	T	C	SNV	nonsynonymous	moderate	21-18589-9b	Kras	p.K165E
6	145177812	T	C	SNV	intron	modifier	21-18589-9b	Kras	NA
6	145177831	T	C	SNV	nonsynonymous	moderate	21-18589-9b	Kras	p.K147R
6	145177983	G	A	SNV	splice_region, intron	low	21-18589-9b	Kras	NA
11	69479956	T	C	SNV	intron	modifier	2118589_10	Trp53	NA
9	120780550	C	T	SNV	nonsynonymous	moderate	2118589_10	Ctnnb1	p.P238L
18	34447081	C	T	SNV	stop_gained	high	2118589_10	Apc	p.Q1326*
18	34443961	G	A	SNV	splice_donor	high	2118589_10	Apc	NA
11	69479407	T	C	SNV	intron	modifier	2118589_8	Trp53	NA
18	73810997	T	C	SNV	5_prime_UTR	modifier	2118589_8	Smad4	NA
18	34447465	A	G	SNV	nonsynonymous	moderate	2118589_8	Apc	p.S1454G
18	34446324	T	A	SNV	stop_gained	high	2118589_8	Apc	p.Y1073*
9	120779780	G	A	SNV	nonsynonymous	moderate	2122307_10a	Ctnnb1	p.G69D
18	34451023	T	A	SNV	nonsynonymous	moderate	2122307_10a	Apc	p.S2640T
18	34450454	C	T	SNV	nonsynonymous	moderate	2122307_10a	Apc	p.P2450L
18	34447352	T	C	SNV	nonsynonymous	moderate	2122307_10a	Apc	p.I1416T
18	34447136	C	A	SNV	stop_gained	high	2122307_10a	Apc	p.S1344*
18	34412380	T	A	SNV	stop_gained	high	2122307_10b	Apc	p.L233*
9	120786650	A	G	SNV	nonsynonymous	moderate	2122307_10b	Ctnnb1	p.D624G
18	34443761	A	G	SNV	nonsynonymous	moderate	2122307_10b	Apc	p.S585G
18	34446405	T	A	SNV	stop_gained	high	2122307_11a	Apc	p.Y1100*
9	120779258	A	G	SNV	5_prime_UTR	modifier	2122307_11b	Ctnnb1	NA
18	34449569	A	G	SNV	nonsynonymous	moderate	2122307_11b	Apc	p.E2155G
18	34448722	T	C	SNV	nonsynonymous	moderate	2122307_11b	Apc	p.S1873P
18	34401319	T	C	SNV	intron	modifier	2122307_11b	Apc	NA
18	34446698	A	G	SNV	nonsynonymous	moderate	2122307_11b	Apc	p.K1198R
18	34450486	T	C	SNV	nonsynonymous	moderate	2122307_11b	Apc	p.S2461P
18	34431771	T	A	SNV	stop_gained	high	2122307_11b	Apc	p.L408*
18	34446600	T	A	SNV	stop_gained	high	2122307_11b	Apc	p.Y1165*
18	34431681	G	A	SNV	nonsynonymous	moderate	2122307_12	Apc	p.R378Q
18	34437741	T	A	SNV	stop_gained	high	2122307_12	Apc	p.L503*
11	69482226	T	C	SNV	nonsynonymous	moderate	2122307_13a	Trp53	p.M381T
9	120779713	A	G	SNV	nonsynonymous	moderate	2122307_13a	Ctnnb1	p.S47G
18	34449065	A	G	SNV	nonsynonymous	moderate	2122307_13a	Apc	p.K1987R
18	34447081	C	T	SNV	stop_gained	high	2122307_13a	Apc	p.Q1326*
18	34394083	C	T	SNV	nonsynonymous	moderate	2122307_14	Apc	p.A3V
18	34449863	T	C	SNV	nonsynonymous	moderate	2122307_14	Apc	p.L2253P
18	34448387	A	G	SNV	nonsynonymous	moderate	2122307_14	Apc	p.N1761S
18	34394128	T	C	SNV	nonsynonymous	moderate	2122307_14	Apc	p.M18T
18	34443899	G	T	SNV	stop_gained	high	2122307_14	Apc	p.E631*
11	69479361	T	C	SNV	nonsynonymous	moderate	2122307_15	Trp53	p.S180P
11	69479353	A	G	SNV	nonsynonymous	moderate	2122307_15	Trp53	p.E177G
6	145166374	T	C	SNV	nonsynonymous	moderate	2122307_15	Kras	p.K176R
18	34445935	A	G	SNV	nonsynonymous	moderate	2122307_15	Apc	p.T944A
18	34449278	A	G	SNV	nonsynonymous	moderate	2122307_15	Apc	p.E2058G
18	34445290	G	A	SNV	nonsynonymous	moderate	2122307_15	Apc	p.A729T
18	34447435	A	G	SNV	nonsynonymous	moderate	2122307_15	Apc	p.T1444A
18	34445487	T	A	SNV	stop_gained	high	2122307_15	Apc	p.Y794*
9	120779671	T	C	SNV	nonsynonymous	moderate	2122307_17	Ctnnb1	p.S33P
18	34447647	T	A	SNV	nonsynonymous	moderate	2122307_17	Apc	p.F1514L
18	34446844	T	C	SNV	nonsynonymous	moderate	2122307_17	Apc	p.C1247R
18	34409573	T	C	SNV	intron	modifier	2122307_17	Apc	NA
18	34445496	T	A	SNV	stop_gained	high	2122307_17	Apc	p.Y797*
18	34445398	C	T	SNV	stop_gained	high	2122307_17	Apc	p.Q765*
11	69478081	A	G	SNV	splice_acceptor	high	2122307_18	Trp53	NA
18	34446487	T	C	SNV	nonsynonymous	moderate	2122307_18	Apc	p.C1128R
18	34443962	T	C	SNV	splice_donor	high	2122307_18	Apc	NA
18	34437663	T	A	SNV	stop_gained	high	2122307_18	Apc	p.L477*
11	69479517	A	G	SNV	nonsynonymous	moderate	2122307_19	Trp53	p.R206G
9	120786877	T	G	SNV	nonsynonymous	moderate	2122307_19	Ctnnb1	p.D669E
18	34449863	T	C	SNV	nonsynonymous	moderate	2122307_19	Apc	p.L2253P
18	34446025	A	G	SNV	nonsynonymous	moderate	2122307_19	Apc	p.R974G
18	34446455	A	G	SNV	nonsynonymous	moderate	2122307_19	Apc	p.H1117R
18	34447043	C	A	SNV	stop_gained	high	2122307_19	Apc	p.S1313*
18	34447124	T	G	SNV	stop_gained	high	2122307_19	Apc	p.L1340*
6	145166454	A	G	SNV	splice_region, intron	low	2122307_1a	Kras	NA
18	34445154	G	A	SNV	stop_gained	high	2122307_1a	Apc	p.W683*
18	34447691	A	G	SNV	nonsynonymous	moderate	2122307_1b	Apc	p.E1529G
18	34448050	T	C	SNV	nonsynonymous	moderate	2122307_1b	Apc	p.F1649L
18	34446617	A	G	SNV	nonsynonymous	moderate	2122307_1b	Apc	p.H1171R
18	34446232	C	T	SNV	stop_gained	high	2122307_1b	Apc	p.Q1043*
18	34445154	G	A	SNV	stop_gained	high	2122307_1b	Apc	p.W683*
11	69482262	C	T	SNV	3_prime_UTR	modifier	2122307_2	Trp53	NA
9	120779674	G	A	SNV	nonsynonymous	moderate	2122307_2	Ctnnb1	p.G34R
18	34445045	T	A	SNV	intron	modifier	2122307_2	Apc	NA
18	34446031	C	T	SNV	stop_gained	high	2122307_2	Apc	p.Q976*
18	34443936	T	A	SNV	stop_gained	high	2122307_2	Apc	p.L643*
18	34447006	C	T	SNV	stop_gained	high	2122307_2	Apc	p.Q1301*
11	69478387	A	G	SNV	nonsynonymous	moderate	2122307_20	Trp53	p.T99A
11	69479472	C	T	SNV	nonsynonymous	moderate	2122307_20	Trp53	p.L191F
18	34450715	C	T	SNV	nonsynonymous	moderate	2122307_20	Apc	p.S2537F
18	34431533	T	C	SNV	nonsynonymous	moderate	2122307_20	Apc	p.S329P
18	34431576	T	A	SNV	nonsynonymous	moderate	2122307_20	Apc	p.I343K
18	34448303	G	A	SNV	nonsynonymous	moderate	2122307_20	Apc	p.G1733E
18	34447063	G	T	SNV	stop_gained	high	2122307_20	Apc	p.E1320*
18	34445576	T	A	SNV	stop_gained	high	2122307_20	Apc	p.L824*
18	34446490	C	T	SNV	stop_gained	high	2122307_20	Apc	p.Q1129*
18	34439348	G	A	SNV	stop_gained	high	2122307_20	Apc	p.W551*
9	120779265	C	T	SNV	5_prime_UTR	modifier	2122307_21	Ctnnb1	NA
18	34445021	T	C	SNV	intron	modifier	2122307_21	Apc	NA
18	34431574	T	A	SNV	stop_gained	high	2122307_21	Apc	p.C342*
6	39623761	T	C	SNV	nonsynonymous	moderate	2122307_22	Braf	p.M394V
3	84883473	T	C	SNV	splice_region, intron	low	2122307_22	Fbxw7	NA
9	120779744	T	C	SNV	nonsynonymous	moderate	2122307_22	Ctnnb1	p.V57A
18	34451332	A	G	SNV	nonsynonymous	moderate	2122307_22	Apc	p.N2743D
18	34443961	G	A	SNV	splice_donor	high	2122307_22	Apc	NA
18	34445057	G	A	SNV	splice_acceptor	high	2122307_22	Apc	NA
18	34445195	G	A	SNV	stop_gained	high	2122307_22	Apc	p.W697*
11	69482141	T	C	SNV	intron	modifier	2122307_23	Trp53	NA
9	120784672	A	G	SNV	nonsynonymous	moderate	2122307_23	Ctnnb1	p.H488R
9	120784597	C	T	SNV	nonsynonymous	moderate	2122307_23	Ctnnb1	p.P463L
9	120784668	C	T	SNV	nonsynonymous	moderate	2122307_23	Ctnnb1	p.L487F
9	120780675	T	C	SNV	nonsynonymous	moderate	2122307_23	Ctnnb1	p.F253S
18	34437752	A	G	SNV	nonsynonymous	moderate	2122307_23	Apc	p.T507A
18	34438691	C	T	SNV	stop_gained	high	2122307_23	Apc	p.Q539*
18	34446490	C	T	SNV	stop_gained	high	2122307_23	Apc	p.Q1129*
11	69477700	A	G	SNV	intron	modifier	2122307_24	Trp53	NA
9	120780696	A	G	SNV	nonsynonymous	moderate	2122307_24	Ctnnb1	p.H260R
18	34447285	A	G	SNV	nonsynonymous	moderate	2122307_24	Apc	p.S1394G
18	34437611	T	C	SNV	intron	modifier	2122307_24	Apc	NA
18	34447234	C	T	SNV	stop_gained	high	2122307_24	Apc	p.Q1377*
6	145177841	T	C	SNV	nonsynonymous	moderate	2122307_26	Kras	p.T144A
18	34446376	T	C	SNV	nonsynonymous	moderate	2122307_26	Apc	p.F1091L
18	34451425	G	A	SNV	nonsynonymous	moderate	2122307_26	Apc	p.G2774R
18	34429124	T	A	SNV	stop_gained	high	2122307_26	Apc	p.L290*
6	145192497	C	T	SNV	nonsynonymous	moderate	2122307_27	Kras	p.G12D
9	120779758	G	A	SNV	nonsynonymous	moderate	2122307_27	Ctnnb1	p.V62I
9	120780815	T	C	SNV	nonsynonymous	moderate	2122307_27	Ctnnb1	p.C300R
9	120784602	A	G	SNV	nonsynonymous	moderate	2122307_27	Ctnnb1	p.I465V
18	34433019	T	C	SNV	nonsynonymous, splice_region	moderate	2122307_27	Apc	p.M436T
18	34449643	A	G	SNV	nonsynonymous	moderate	2122307_27	Apc	p.K2180E
18	34447124	T	A	SNV	stop_gained	high	2122307_27	Apc	p.L1340*
18	34433059	T	A	SNV	stop_gained	high	2122307_27	Apc	p.C449*
18	34445783	C	A	SNV	stop_gained	high	2122307_27	Apc	p.S893*
11	69477700	A	G	SNV	intron	modifier	2122307_28	Trp53	NA
11	69482141	T	C	SNV	intron	modifier	2122307_28	Trp53	NA
11	69482141	T	C	SNV	intron	modifier	2122307_29	Trp53	NA
11	69477700	A	G	SNV	intron	modifier	2122307_29	Trp53	NA
9	120779680	C	T	SNV	nonsynonymous	moderate	2122307_29	Ctnnb1	p.H36Y
18	34450984	T	G	SNV	nonsynonymous	moderate	2122307_29	Apc	p.S2627A
18	34433059	T	A	SNV	stop_gained	high	2122307_29	Apc	p.C449*
11	69482141	T	C	SNV	intron	modifier	2122307_30	Trp53	NA
11	69479566	T	C	SNV	splice_donor	high	2122307_31	Trp53	NA
6	39604721	T	C	SNV	nonsynonymous	moderate	2122307_31	Braf	p.T636A
18	34431859	G	A	SNV	splice_region, intron	low	2122307_31	Apc	NA
18	34449308	G	A	SNV	nonsynonymous	moderate	2122307_31	Apc	p.G2068D
18	34447230	T	A	SNV	stop_gained	high	2122307_31	Apc	p.Y1375*
18	34446099	T	G	SNV	stop_gained	high	2122307_31	Apc	p.Y998*
18	34437660	T	G	SNV	stop_gained	high	2122307_31	Apc	p.L476*
3	102967586	C	A	SNV	nonsynonymous	moderate	2122307_32	Nras	p.Q61K
11	69478090	C	T	SNV	nonsynonymous	moderate	2122307_32	Trp53	p.P31S
11	69477700	A	G	SNV	intron	modifier	2122307_32	Trp53	NA
9	120784567	G	A	SNV	nonsynonymous	moderate	2122307_32	Ctnnb1	p.R453H
9	120780789	T	C	SNV	nonsynonymous	moderate	2122307_32	Ctnnb1	p.V291A
18	34445920	G	A	SNV	nonsynonymous	moderate	2122307_32	Apc	p.E939K
18	34429044	T	A	SNV	intron	modifier	2122307_32	Apc	NA
18	34431531	T	C	SNV	nonsynonymous	moderate	2122307_32	Apc	p.M328T
18	34431358	T	C	SNV	intron	modifier	2122307_32	Apc	NA
18	34439371	A	G	SNV	nonsynonymous	moderate	2122307_32	Apc	p.K559R
18	34449178	T	C	SNV	nonsynonymous	moderate	2122307_32	Apc	p.S2025P
18	34446968	A	G	SNV	nonsynonymous	moderate	2122307_32	Apc	p.D1288G
18	34446200	A	G	SNV	nonsynonymous	moderate	2122307_32	Apc	p.E1032G
18	34448684	T	C	SNV	nonsynonymous	moderate	2122307_32	Apc	p.L1860S
18	34405546	T	A	SNV	stop_gained	high	2122307_32	Apc	p.Y157*
18	34402243	A	T	SNV	stop_gained	high	2122307_32	Apc	p.R118*
18	34446212	C	A	SNV	stop_gained	high	2122307_32	Apc	p.S1036*
9	120779695	A	G	SNV	nonsynonymous	moderate	2122307_33	Ctnnb1	p.T41A
18	34447111	C	T	SNV	stop_gained	high	2122307_34	Apc	p.Q1336*
18	34439287	T	C	SNV	intron	modifier	2122307_35	Apc	NA
18	34450617	G	A	SNV	stop_gained	high	2122307_35	Apc	p.W2504*
18	34446877	C	T	SNV	stop_gained	high	2122307_36	Apc	p.Q1258*
11	69477700	A	G	SNV	intron	modifier	2122307_37	Trp53	NA
9	120786655	G	A	SNV	nonsynonymous	moderate	2122307_37	Ctnnb1	p.E626K
18	34429112	C	A	SNV	nonsynonymous	moderate	2122307_37	Apc	p.T286K
18	34438720	T	G	SNV	intron	modifier	2122307_37	Apc	NA
18	34447045	G	A	SNV	nonsynonymous	moderate	2122307_37	Apc	p.A1314T
18	34448951	T	C	SNV	nonsynonymous	moderate	2122307_37	Apc	p.L1949P
9	120779752	T	C	SNV	nonsynonymous	moderate	2122307_38	Ctnnb1	p.S60P
18	34446416	G	A	SNV	nonsynonymous	moderate	2122307_38	Apc	p.G1104E
18	34433047	T	A	SNV	stop_gained	high	2122307_38	Apc	p.C445*
11	69480497	T	C	SNV	nonsynonymous	moderate	2122307_39	Trp53	p.V291A
18	34439349	C	T	SNV	stop_gained	high	2122307_39	Apc	p.R552*
18	73810849	T	C	SNV	nonsynonymous	moderate	2122307_3a	Smad4	p.K45R
18	34451548	A	G	SNV	nonsynonymous	moderate	2122307_3a	Apc	p.R2815G
18	34437690	T	C	SNV	nonsynonymous	moderate	2122307_3a	Apc	p.L486P
18	34446806	C	A	SNV	stop_gained	high	2122307_3a	Apc	p.S1234*
18	34405529	G	T	SNV	stop_gained	high	2122307_3a	Apc	p.E152*
18	34431812	C	T	SNV	stop_gained	high	2122307_3a	Apc	p.Q422*
11	69478427	A	G	SNV	nonsynonymous	moderate	2122307_3b	Trp53	p.Q112R
6	145166378	T	C	SNV	nonsynonymous	moderate	2122307_3b	Kras	p.K175E
18	34447993	T	C	SNV	nonsynonymous	moderate	2122307_3b	Apc	p.F1630L
18	34447193	G	A	SNV	nonsynonymous	moderate	2122307_3b	Apc	p.S1363N
18	34450585	T	C	SNV	nonsynonymous	moderate	2122307_3b	Apc	p.S2494P
18	34405529	G	T	SNV	stop_gained	high	2122307_3b	Apc	p.E152*
11	69478168	C	T	SNV	intron	modifier	2122307_4	Trp53	NA
3	84883444	T	C	SNV	intron	modifier	2122307_4	Fbxw7	NA
9	120779675	G	A	SNV	nonsynonymous	moderate	2122307_4	Ctnnb1	p.G34E
9	120779693	C	T	SNV	nonsynonymous	moderate	2122307_4	Ctnnb1	p.T40I
9	120784962	T	C	SNV	nonsynonymous	moderate	2122307_4	Ctnnb1	p.L536P
18	34449797	T	C	SNV	nonsynonymous	moderate	2122307_4	Apc	p.I2231T
18	34437609	T	G	SNV	intron	modifier	2122307_4	Apc	NA
18	34450747	A	G	SNV	nonsynonymous	moderate	2122307_4	Apc	p.K2548E
18	73810931	T	C	SNV	nonsynonymous	moderate	2122307_5a	Smad4	p.S18G
3	84883526	C	T	SNV	stop_gained	high	2122307_5a	Fbxw7	p.R567*
18	34437741	T	C	SNV	nonsynonymous	moderate	2122307_5a	Apc	p.L503S
18	34445567	C	A	SNV	stop_gained	high	2122307_5a	Apc	p.S821*
18	34409565	T	G	SNV	intron	modifier	2122307_5b	Apc	NA
18	34438713	T	G	SNV	intron	modifier	2122307_5b	Apc	NA
18	34449424	G	A	SNV	nonsynonymous	moderate	2122307_5b	Apc	p.A2107T
18	34448944	G	A	SNV	nonsynonymous	moderate	2122307_5b	Apc	p.E1947K
18	34446671	C	A	SNV	stop_gained	high	2122307_5b	Apc	p.S1189*
18	34431856	T	C	SNV	splice_donor	high	2122307_5b	Apc	NA
18	34447222	G	T	SNV	stop_gained	high	2122307_5b	Apc	p.E1373*
9	120780155	C	A	SNV	nonsynonymous	moderate	2122307_6	Ctnnb1	p.A146E
18	34446979	C	T	SNV	stop_gained	high	2122307_6	Apc	p.Q1292*
18	34431805	G	A	SNV	stop_gained	high	2122307_6	Apc	p.W419*
18	34409701	A	G	SNV	nonsynonymous	moderate	2122307_7	Apc	p.T204A
18	34438630	T	A	SNV	stop_gained	high	2122307_7	Apc	p.C518*
18	34445310	T	A	SNV	stop_gained	high	2122307_7	Apc	p.Y735*
3	84883520	T	G	SNV	nonsynonymous	moderate	2122307_8a	Fbxw7	p.S565A
18	34405557	A	G	SNV	nonsynonymous	moderate	2122307_8a	Apc	p.Q161R
18	34443840	T	A	SNV	nonsynonymous	moderate	2122307_8a	Apc	p.L611Q
18	34437593	A	G	SNV	intron	modifier	2122307_8a	Apc	NA
18	34446637	T	C	SNV	nonsynonymous	moderate	2122307_8a	Apc	p.Y1178H
18	34451069	A	G	SNV	nonsynonymous	moderate	2122307_8a	Apc	p.E2655G
18	34437645	A	G	SNV	nonsynonymous	moderate	2122307_8a	Apc	p.Q471R
18	34405466	T	C	SNV	intron	modifier	2122307_8a	Apc	NA
18	34448746	A	G	SNV	nonsynonymous	moderate	2122307_8a	Apc	p.K1881E
18	34447111	C	T	SNV	stop_gained	high	2122307_8a	Apc	p.Q1336*
11	69481563	T	C	SNV	nonsynonymous	moderate	2122307_8b	Trp53	p.S356P
11	69480600	T	C	SNV	intron	modifier	2122307_8b	Trp53	NA
18	34438668	T	A	SNV	stop_gained	high	2122307_8b	Apc	p.L531*
9	120780611	A	G	SNV	intron	modifier	2122307_8b	Ctnnb1	NA
18	34445603	C	T	SNV	nonsynonymous	moderate	2122307_8b	Apc	p.S833F
18	34448566	T	C	SNV	nonsynonymous	moderate	2122307_8b	Apc	p.F1821L
18	34448368	T	C	SNV	nonsynonymous	moderate	2122307_8b	Apc	p.S1755P
18	34446391	T	C	SNV	nonsynonymous	moderate	2122307_8b	Apc	p.C1096R
18	34431635	A	G	SNV	nonsynonymous	moderate	2122307_8b	Apc	p.K363E
11	69480567	C	T	SNV	intron	modifier	2122307_9a	Trp53	NA
18	73810942	T	C	SNV	nonsynonymous	moderate	2122307_9a	Smad4	p.D14G
18	34448092	C	T	SNV	nonsynonymous	moderate	2122307_9a	Apc	p.P1663S
18	34445904	C	A	SNV	stop_gained	high	2122307_9a	Apc	p.Y933*
18	34445464	C	T	SNV	stop_gained	high	2122307_9a	Apc	p.Q787*
18	34445720	C	A	SNV	stop_gained	high	2122307_9a	Apc	p.S872*
18	34446202	C	T	SNV	stop_gained	high	2122307_9a	Apc	p.Q1033*
9	120779671	T	G	SNV	nonsynonymous	moderate	2122307_9b	Ctnnb1	p.S33A
18	34405489	C	A	SNV	splice_region, intron	low	2122307_9b	Apc	NA
18	34448039	C	A	SNV	nonsynonymous	moderate	2122307_9b	Apc	p.T1645K
18	34446395	T	G	SNV	nonsynonymous	moderate	2122307_9b	Apc	p.V1097G
18	34443768	T	A	SNV	stop_gained	high	2122307_9b	Apc	p.L587*
18	34431574	T	A	SNV	stop_gained	high	dwaj3.3b_1a	Apc	p.C342*
18	34445841	T	A	SNV	stop_gained	high	dwaj3.3b_1b	Apc	p.C912*
18	34405601	G	T	SNV	splice_donor	high	dwaj3.3b_2b	Apc	NA
18	34438631	T	C	SNV	nonsynonymous	moderate	dwaj3.3b_4b	Apc	p.S519P
18	34445467	A	G	SNV	nonsynonymous	moderate	dwaj3.3b_6a	Apc	p.R788G
18	34448012	T	A	SNV	nonsynonymous	moderate	dwaj3.3b_6b	Apc	p.V1636E
18	34443918	T	A	SNV	stop_gained	high	dwaj3.3b_6b	Apc	p.L637*
18	34447234	C	T	SNV	stop_gained	high	dwaj3.3b_7	Apc	p.Q1377*
18	34447201	C	T	SNV	stop_gained	high	DWBA0_2_10	Apc	p.Q1366*
18	34446324	T	A	SNV	stop_gained	high	DWBA0_2_11	Apc	p.Y1073*
18	34447214	G	A	SNV	nonsynonymous	moderate	DWBA0_2_11	Apc	p.S1370N
18	34409609	G	A	SNV	splice_region, intron	low	DWBA0_2_11	Apc	NA
18	34443915	T	A	SNV	nonsynonymous	moderate	DWBA0_2_11	Apc	p.I636K
18	34445487	T	G	SNV	stop_gained	high	DWBA0_2_12a	Apc	p.Y794*
18	34450486	T	C	SNV	nonsynonymous	moderate	DWBA0_2_12a	Apc	p.S2461P
6	39623686	C	T	SNV	nonsynonymous	moderate	DWBA0_2_12a	Braf	p.D419N
6	145192586	T	C	SNV	intron	modifier	DWBA0_2_12a	Kras	NA
6	145192612	C	T	SNV	intron	modifier	DWBA0_2_12a	Kras	NA
6	145166354	T	C	SNV	3_prime_UTR	modifier	DWBA0_2_12a	Kras	NA
6	145166354	T	C	SNV	nonsynonymous	moderate	DWBA0_2_12a	Kras	p.T183A
6	145192546	A	G	SNV	splice_region, intron	low	DWBA0_2_12a	Kras	NA
6	145192455	T	C	SNV	nonsynonymous	moderate	DWBA0_2_12a	Kras	p.N26S
6	145166448	A	G	SNV	splice_region, 3_prime_UTR	low	DWBA0_2_12a	Kras	NA
6	145166448	A	G	SNV	splice_region, synonymous	low	DWBA0_2_12a	Kras	p.G151G
6	145170912	A	G	SNV	intron	modifier	DWBA0_2_12a	Kras	NA
6	145180082	T	C	SNV	nonsynonymous	moderate	DWBA0_2_12a	Kras	p.Q61R
6	145180116	T	C	SNV	nonsynonymous	moderate	DWBA0_2_12a	Kras	p.T50A
6	145166267	T	C	SNV	3_prime_UTR	modifier	DWBA0_2_12a	Kras	NA
6	145177831	T	C	SNV	nonsynonymous	moderate	DWBA0_2_12a	Kras	p.K147R
6	145192535	C	A	SNV	5_prime_UTR	modifier	DWBA0_2_12a	Kras	NA
6	145192558	A	G	SNV	intron	modifier	DWBA0_2_12a	Kras	NA
6	145192572	A	G	SNV	intron	modifier	DWBA0_2_12a	Kras	NA
6	145192531	T	C	SNV	start_lost	high	DWBA0_2_12a	Kras	p.M1?
6	145180017	C	T	SNV	nonsynonymous	moderate	DWBA0_2_12a	Kras	p.A83T
6	145170960	C	T	SNV	intron	modifier	DWBA0_2_12a	Kras	NA
6	145166395	T	C	SNV	3_prime_UTR	modifier	DWBA0_2_12a	Kras	NA
6	145166395	T	C	SNV	nonsynonymous	moderate	DWBA0_2_12a	Kras	p.K169R
6	145192471	T	C	SNV	nonsynonymous	moderate	DWBA0_2_12a	Kras	p.I21V
6	145192405	T	C	SNV	intron	modifier	DWBA0_2_12a	Kras	NA
18	34446979	C	T	SNV	stop_gained	high	DWBA0_2_12b	Apc	p.Q1292*
18	34446707	C	A	SNV	stop_gained	high	DWBA0_2_12b	Apc	p.S1201*
18	34446043	T	C	SNV	nonsynonymous	moderate	DWBA0_2_12b	Apc	p.S980P
6	145166427	T	C	SNV	3_prime_UTR	modifier	DWBA0_2_12b	Kras	NA
6	145192495	C	T	SNV	nonsynonymous	moderate	DWBA0_2_12b	Kras	p.G13S
6	145166250	G	A	SNV	3_prime_UTR	modifier	DWBA0_2_12b	Kras	NA
6	145180185	C	T	SNV	intron	modifier	DWBA0_2_12b	Kras	NA
6	145170845	T	C	SNV	intron	modifier	DWBA0_2_12b	Kras	NA
6	145170923	T	C	SNV	intron	modifier	DWBA0_2_12b	Kras	NA
6	145170923	T	C	SNV	nonsynonymous, splice_region	moderate	DWBA0_2_12b	Kras	p.R151G
6	145170845	T	C	SNV	nonsynonymous	moderate	DWBA0_2_12b	Kras	p.T177A
6	145170891	T	C	SNV	intron	modifier	DWBA0_2_12b	Kras	NA
6	145192564	T	C	SNV	intron	modifier	DWBA0_2_12b	Kras	NA
6	145166395	T	C	SNV	3_prime_UTR	modifier	DWBA0_2_12b	Kras	NA
6	145166395	T	C	SNV	nonsynonymous	moderate	DWBA0_2_12b	Kras	p.K169R
6	145177994	A	G	SNV	intron	modifier	DWBA0_2_12b	Kras	NA
6	145180136	T	C	SNV	nonsynonymous	moderate	DWBA0_2_12b	Kras	p.Q43R
6	145177850	A	G	SNV	nonsynonymous	moderate	DWBA0_2_12b	Kras	p.F141L
6	145177889	T	C	SNV	nonsynonymous	moderate	DWBA0_2_12b	Kras	p.K128E
6	145170787	A	G	SNV	intron	modifier	DWBA0_2_12b	Kras	NA
6	145170795	C	T	SNV	splice_region, intron	low	DWBA0_2_12b	Kras	NA
6	145170795	C	T	SNV	intron	modifier	DWBA0_2_12b	Kras	NA
18	34445487	T	G	SNV	stop_gained	high	DWBA0_2_12c	Apc	p.Y794*
18	34446246	G	A	SNV	stop_gained	high	DWBA0_2_12c	Apc	p.W1047*
18	34451465	C	T	SNV	nonsynonymous	moderate	DWBA0_2_12c	Apc	p.P2787L
18	34451509	T	C	SNV	nonsynonymous	moderate	DWBA0_2_12c	Apc	p.S2802P
6	39623686	C	T	SNV	nonsynonymous	moderate	DWBA0_2_12c	Braf	p.D419N
6	145177879	T	C	SNV	nonsynonymous	moderate	DWBA0_2_12c	Kras	p.Q131R
6	145192497	C	T	SNV	nonsynonymous	moderate	DWBA0_2_12c	Kras	p.G12D
6	145170941	A	G	SNV	intron	modifier	DWBA0_2_12c	Kras	NA
6	145192417	T	C	SNV	splice_region, intron	low	DWBA0_2_12c	Kras	NA
6	145177981	C	T	SNV	splice_acceptor	high	DWBA0_2_12c	Kras	NA
6	145177870	G	A	SNV	nonsynonymous	moderate	DWBA0_2_12c	Kras	p.A134V
7	140772814	C	T	SNV	nonsynonymous	moderate	DWBA0_2_12c	Hras	p.V14M
6	145177868	T	C	SNV	nonsynonymous	moderate	DWBA0_2_12c	Kras	p.R135G
6	145170852	T	C	SNV	intron	modifier	DWBA0_2_12c	Kras	NA
6	145170847	T	C	SNV	intron	modifier	DWBA0_2_12c	Kras	NA
6	145170847	T	C	SNV	nonsynonymous	moderate	DWBA0_2_12c	Kras	p.K176R
6	145166407	T	C	SNV	3_prime_UTR	modifier	DWBA0_2_12c	Kras	NA
6	145166407	T	C	SNV	nonsynonymous	moderate	DWBA0_2_12c	Kras	p.K165R
6	145177915	T	C	SNV	nonsynonymous	moderate	DWBA0_2_12c	Kras	p.D119G
6	145192383	T	C	SNV	intron	modifier	DWBA0_2_12c	Kras	NA
6	145192407	T	C	SNV	intron	modifier	DWBA0_2_12c	Kras	NA
18	34446707	C	A	SNV	stop_gained	high	DWBA0_2_12d	Apc	p.S1201*
18	34445487	T	G	SNV	stop_gained	high	DWBA0_2_12d	Apc	p.Y794*
18	34449352	C	T	SNV	stop_gained	high	DWBA0_2_12d	Apc	p.Q2083*
18	34447081	C	T	SNV	stop_gained	high	DWBA0_2_12d	Apc	p.Q1326*
18	34437777	T	C	SNV	splice_donor	high	DWBA0_2_12d	Apc	NA
9	120788407	T	A	SNV	nonsynonymous	moderate	DWBA0_2_12d	Ctnnb1	p.Y724N
6	39623686	C	T	SNV	nonsynonymous	moderate	DWBA0_2_12d	Braf	p.D419N
6	145192557	A	G	SNV	intron	modifier	DWBA0_2_12d	Kras	NA
6	145170849	T	C	SNV	intron	modifier	DWBA0_2_12d	Kras	NA
18	34433087	G	T	SNV	stop_gained	high	DWBA0_2_2	Apc	p.E459*
19	32775465	T	C	SNV	splice_region, intron	low	DWBA0_2_2	Pten	NA
6	145170847	T	C	SNV	intron	modifier	DWBA0_2_2	Kras	NA
6	145170847	T	C	SNV	nonsynonymous	moderate	DWBA0_2_2	Kras	p.K176R
6	145170775	A	G	SNV	intron	modifier	DWBA0_2_2	Kras	NA
6	145166495	A	G	SNV	intron	modifier	DWBA0_2_2	Kras	NA
6	145192363	T	C	SNV	intron	modifier	DWBA0_2_2	Kras	NA
6	145192396	C	T	SNV	intron	modifier	DWBA0_2_2	Kras	NA
6	145177889	T	C	SNV	nonsynonymous	moderate	DWBA0_2_2	Kras	p.K128E
6	145177901	T	C	SNV	nonsynonymous	moderate	DWBA0_2_2	Kras	p.T124A
11	69482141	T	C	SNV	intron	modifier	dwba0.2b_11	Trp53	NA
9	120780622	C	T	SNV	intron	modifier	dwba0.2b_11	Ctnnb1	NA
18	34409609	G	A	SNV	splice_region, intron	low	dwba0.2b_11	Apc	NA
18	34447214	G	A	SNV	nonsynonymous	moderate	dwba0.2b_11	Apc	p.S1370N
9	120779678	T	G	SNV	nonsynonymous	moderate	dwba0.2b_13a	Ctnnb1	p.I35S
9	120779675	G	A	SNV	nonsynonymous	moderate	dwba0.2b_13a	Ctnnb1	p.G34E
18	34434299	T	C	SNV	intron	modifier	dwba0.2b_13a	Apc	NA
18	34449085	T	C	SNV	nonsynonymous	moderate	dwba0.2b_13a	Apc	p.S1994P
9	120779678	T	G	SNV	nonsynonymous	moderate	dwba0.2b_13b	Ctnnb1	p.I35S
18	34447063	G	T	SNV	stop_gained	high	dwba0.2b_13b	Apc	p.E1320*
18	34450259	C	T	SNV	nonsynonymous	moderate	dwba0.2b_1b	Apc	p.S2385F
18	34445071	G	T	SNV	stop_gained	high	dwba0.2b_1b	Apc	p.E656*
9	120779678	T	G	SNV	nonsynonymous	moderate	dwba0.2b_1d	Ctnnb1	p.I35S
18	34437644	C	T	SNV	stop_gained	high	dwba0.2b_1d	Apc	p.Q471*
18	34446707	C	A	SNV	stop_gained	high	dwba0.2b_1d	Apc	p.S1201*
9	120779678	T	G	SNV	nonsynonymous	moderate	dwba0.2b_1e	Ctnnb1	p.I35S
9	120780166	A	G	SNV	nonsynonymous	moderate	dwba0.2b_1e	Ctnnb1	p.T150A
18	34433087	G	T	SNV	stop_gained	high	dwba0.2b_2	Apc	p.E459*
11	69482141	T	C	SNV	intron	modifier	dwba0.2b_4	Trp53	NA
18	34449138	C	A	SNV	nonsynonymous	moderate	dwba0.2b_4	Apc	p.F2011L
18	34431802	T	A	SNV	stop_gained	high	dwba0.2b_4	Apc	p.C418*
11	69482141	T	C	SNV	intron	modifier	dwba0.2b_5c	Trp53	NA
18	34445725	C	T	SNV	stop_gained	high	dwba0.2b_5c	Apc	p.R874*
18	34445725	C	T	SNV	stop_gained	high	dwba0.2b_5d	Apc	p.R874*
9	120779678	T	G	SNV	nonsynonymous	moderate	dwba0.2b_6a	Ctnnb1	p.I35S
9	120779675	G	A	SNV	nonsynonymous	moderate	dwba0.2b_6a	Ctnnb1	p.G34E
18	34448594	A	G	SNV	nonsynonymous	moderate	dwba0.2b_6a	Apc	p.D1830G
9	120779678	T	G	SNV	nonsynonymous	moderate	dwba0.2b_6b	Ctnnb1	p.I35S
18	34446979	C	T	SNV	stop_gained	high	dwba0.2b_6b	Apc	p.Q1292*
11	69482141	T	C	SNV	intron	modifier	dwba0.2b_7	Trp53	NA
18	34448623	T	C	SNV	nonsynonymous	moderate	dwba0.2b_7	Apc	p.S1840P
18	34431802	T	A	SNV	stop_gained	high	dwba0.2b_7	Apc	p.C418*
11	69482141	T	C	SNV	intron	modifier	dwba0.2b_8	Trp53	NA
18	34443735	A	G	SNV	intron	modifier	dwba0.2b_8	Apc	NA
18	34446970	C	T	SNV	stop_gained	high	dwba0.2b_8	Apc	p.Q1289*
18	34431811	G	A	SNV	stop_gained	high	dwba0.2e_10	Apc	p.W421*
3	84883538	G	A	SNV	nonsynonymous	moderate	dwba0.2e_11	Fbxw7	p.V571M
18	34450741	A	G	SNV	nonsynonymous	moderate	dwba0.2e_12	Apc	p.T2546A
11	69482141	T	C	SNV	intron	modifier	dwba0.2e_15	Trp53	NA
11	69477700	A	G	SNV	intron	modifier	dwba0.2e_15	Trp53	NA
9	120780158	A	G	SNV	nonsynonymous	moderate	dwba0.2e_15	Ctnnb1	p.E147G
18	34447993	T	C	SNV	nonsynonymous	moderate	dwba0.2e_15	Apc	p.F1630L
11	69482141	T	C	SNV	intron	modifier	dwba0.2e_16	Trp53	NA
11	69477700	A	G	SNV	intron	modifier	dwba0.2e_16	Trp53	NA
9	120784190	T	A	SNV	intron	modifier	dwba0.2e_16	Ctnnb1	NA
18	34447318	C	T	SNV	stop_gained	high	dwba0.2e_16	Apc	p.Q1405*
9	120786903	T	C	SNV	nonsynonymous	moderate	dwba0.2e_17	Ctnnb1	p.L678P
18	34439386	T	C	SNV	nonsynonymous	moderate	dwba0.2e_17	Apc	p.V564A
11	69479503	A	G	SNV	nonsynonymous	moderate	dwba0.2e_18	Trp53	p.E201G
18	34446664	T	C	SNV	nonsynonymous	moderate	dwba0.2e_18	Apc	p.S1187P
18	34449668	T	C	SNV	nonsynonymous	moderate	dwba0.2e_18	Apc	p.I2188T
18	34445182	C	T	SNV	stop_gained	high	dwba0.2e_18	Apc	p.Q693*
18	73810861	T	C	SNV	nonsynonymous	moderate	dwba0.2e_19a	Smad4	p.E41G
6	145166395	T	C	SNV	nonsynonymous	moderate	dwba0.2e_19a	Kras	p.K169R
9	120779675	G	A	SNV	nonsynonymous	moderate	dwba0.2e_19a	Ctnnb1	p.G34E
18	34451698	T	C	SNV	3_prime_UTR	modifier	dwba0.2e_19a	Apc	NA
18	34446686	T	C	SNV	nonsynonymous	moderate	dwba0.2e_19a	Apc	p.F1194S
18	34450607	C	T	SNV	nonsynonymous	moderate	dwba0.2e_19a	Apc	p.A2501V
18	34437776	G	A	SNV	splice_donor	high	dwba0.2e_19a	Apc	NA
19	32777281	G	A	SNV	nonsynonymous	moderate	dwba0.2e_19b	Pten	p.D92N
18	34447201	C	T	SNV	stop_gained	high	dwba0.2e_19b	Apc	p.Q1366*
18	34445725	C	T	SNV	stop_gained	high	dwba0.2e_19b	Apc	p.R874*
18	34431574	T	A	SNV	stop_gained	high	dwba0.2e_2	Apc	p.C342*
18	34446671	C	A	SNV	stop_gained	high	dwba0.2e_2	Apc	p.S1189*
11	69478116	A	G	SNV	intron	modifier	dwba0.2e_20	Trp53	NA
9	120779696	C	T	SNV	nonsynonymous	moderate	dwba0.2e_20	Ctnnb1	p.T41I
9	120786915	T	C	SNV	nonsynonymous	moderate	dwba0.2e_20	Ctnnb1	p.L682P
18	34448702	A	G	SNV	nonsynonymous	moderate	dwba0.2e_20	Apc	p.D1866G
18	34437685	T	A	SNV	stop_gained	high	dwba0.2e_20	Apc	p.Y484*
6	145166435	A	G	SNV	nonsynonymous	moderate	dwba0.2e_21	Kras	p.F156L
9	120779716	G	A	SNV	nonsynonymous	moderate	dwba0.2e_21	Ctnnb1	p.G48S
18	34433034	A	G	SNV	nonsynonymous	moderate	dwba0.2e_21	Apc	p.E441G
18	34429124	T	A	SNV	stop_gained	high	dwba0.2e_21	Apc	p.L290*
18	34431782	C	T	SNV	stop_gained	high	dwba0.2e_21	Apc	p.R412*
18	34446070	G	T	SNV	stop_gained	high	dwba0.2e_22a	Apc	p.E989*
18	34431810	G	A	SNV	stop_gained	high	dwba0.2e_23	Apc	p.W421*
6	145180079	T	C	SNV	nonsynonymous	moderate	dwba0.2e_24	Kras	p.E62G
18	34438728	C	T	SNV	intron	modifier	dwba0.2e_24	Apc	NA
18	34446385	C	T	SNV	stop_gained	high	dwba0.2e_25a	Apc	p.Q1094*
18	34445496	T	A	SNV	stop_gained	high	dwba0.2e_25a	Apc	p.Y797*
18	34446367	C	T	SNV	stop_gained	high	dwba0.2e_25a	Apc	p.Q1088*
9	120786665	A	G	SNV	nonsynonymous	moderate	dwba0.2e_25b	Ctnnb1	p.E629G
18	34446367	C	T	SNV	stop_gained	high	dwba0.2e_25b	Apc	p.Q1088*
18	34445496	T	A	SNV	stop_gained	high	dwba0.2e_25b	Apc	p.Y797*
18	34445398	C	T	SNV	stop_gained	high	dwba0.2e_25b	Apc	p.Q765*
6	145192497	C	T	SNV	nonsynonymous	moderate	dwba0.2e_26a	Kras	p.G12D
11	69480013	G	A	SNV	nonsynonymous	moderate	dwba0.2e_26a	Trp53	p.S237N
9	120780361	T	C	SNV	nonsynonymous	moderate	dwba0.2e_26a	Ctnnb1	p.V175A
18	34445780	T	C	SNV	nonsynonymous	moderate	dwba0.2e_26a	Apc	p.V892A
18	34445395	G	T	SNV	nonsynonymous	moderate	dwba0.2e_26a	Apc	p.A764S
18	34451279	T	C	SNV	nonsynonymous	moderate	dwba0.2e_26a	Apc	p.V2725A
18	34449776	T	C	SNV	nonsynonymous	moderate	dwba0.2e_26a	Apc	p.I2224T
18	34448275	G	A	SNV	nonsynonymous	moderate	dwba0.2e_26a	Apc	p.E1724K
18	34447130	C	A	SNV	stop_gained	high	dwba0.2e_26a	Apc	p.S1342*
18	34445096	T	A	SNV	stop_gained	high	dwba0.2e_26a	Apc	p.L664*
18	34445496	T	A	SNV	stop_gained	high	dwba0.2e_26a	Apc	p.Y797*
6	145192497	C	T	SNV	nonsynonymous	moderate	dwba0.2e_26b	Kras	p.G12D
18	34445395	G	T	SNV	nonsynonymous	moderate	dwba0.2e_26b	Apc	p.A764S
18	34445096	T	A	SNV	stop_gained	high	dwba0.2e_26b	Apc	p.L664*
18	34409668	C	T	SNV	stop_gained	high	dwba0.2e_27a	Apc	p.Q193*
9	120779683	T	C	SNV	nonsynonymous	moderate	dwba0.2e_27b	Ctnnb1	p.S37P
18	34448986	T	C	SNV	nonsynonymous	moderate	dwba0.2e_27b	Apc	p.F1961L
18	34446811	C	T	SNV	stop_gained	high	dwba0.2e_27b	Apc	p.Q1236*
18	34446639	T	A	SNV	stop_gained	high	dwba0.2e_28a	Apc	p.Y1178*
11	69477700	A	G	SNV	intron	modifier	dwba0.2e_28b	Trp53	NA
18	34431762	T	C	SNV	nonsynonymous	moderate	dwba0.2e_28b	Apc	p.L405P
18	34439404	T	A	SNV	stop_gained	high	dwba0.2e_28b	Apc	p.L570*
18	34445952	T	A	SNV	stop_gained	high	dwba0.2e_28b	Apc	p.Y949*
11	69482141	T	C	SNV	intron	modifier	dwba0.2e_29	Trp53	NA
6	145177901	T	C	SNV	nonsynonymous	moderate	dwba0.2e_29	Kras	p.T124A
18	34446409	T	A	SNV	nonsynonymous	moderate	dwba0.2e_29	Apc	p.S1102T
18	34448357	C	T	SNV	nonsynonymous	moderate	dwba0.2e_29	Apc	p.A1751V
18	34448818	G	A	SNV	nonsynonymous	moderate	dwba0.2e_29	Apc	p.A1905T
18	34447159	G	T	SNV	stop_gained	high	dwba0.2e_29	Apc	p.E1352*
18	34445512	C	T	SNV	stop_gained	high	dwba0.2e_29	Apc	p.R803*
6	145170799	C	T	SNV	intron	modifier	dwba0.2e_30a	Kras	NA
6	145166428	G	A	SNV	nonsynonymous	moderate	dwba0.2e_30a	Kras	p.T158I
9	120779696	C	T	SNV	nonsynonymous	moderate	dwba0.2e_30a	Ctnnb1	p.T41I
18	34447234	C	T	SNV	stop_gained	high	dwba0.2e_30a	Apc	p.Q1377*
18	34446979	C	T	SNV	stop_gained	high	dwba0.2e_30a	Apc	p.Q1292*
9	120779618	A	G	SNV	nonsynonymous	moderate	dwba0.2e_30b	Ctnnb1	p.E15G
18	34443727	G	A	SNV	intron	modifier	dwba0.2e_30b	Apc	NA
18	34445978	C	A	SNV	stop_gained	high	dwba0.2e_30b	Apc	p.S958*
18	34447081	C	T	SNV	stop_gained	high	dwba0.2e_30b	Apc	p.Q1326*
18	34446382	C	T	SNV	stop_gained	high	dwba0.2e_30b	Apc	p.Q1093*
18	34431771	T	A	SNV	stop_gained	high	dwba0.2e_31a	Apc	p.L408*
11	69480031	T	C	SNV	nonsynonymous	moderate	dwba0.2e_31b	Trp53	p.M243T
9	120786834	C	T	SNV	nonsynonymous	moderate	dwba0.2e_31b	Ctnnb1	p.A655V
18	34450495	T	A	SNV	nonsynonymous	moderate	dwba0.2e_31b	Apc	p.S2464T
18	34449758	C	T	SNV	nonsynonymous	moderate	dwba0.2e_31b	Apc	p.P2218L
18	34446121	A	G	SNV	nonsynonymous	moderate	dwba0.2e_31b	Apc	p.I1006V
18	34437750	T	A	SNV	stop_gained	high	dwba0.2e_31b	Apc	p.L506*
11	69478363	T	C	SNV	nonsynonymous	moderate	dwba0.2e_32	Trp53	p.S91P
11	69479292	A	G	SNV	nonsynonymous	moderate	dwba0.2e_32	Trp53	p.M157V
9	120780529	T	C	SNV	nonsynonymous	moderate	dwba0.2e_32	Ctnnb1	p.I231T
18	34450588	A	G	SNV	nonsynonymous	moderate	dwba0.2e_32	Apc	p.T2495A
18	34447063	G	T	SNV	stop_gained	high	dwba0.2e_32	Apc	p.E1320*
9	120788554	C	A	SNV	nonsynonymous	moderate	dwba0.2e_33	Ctnnb1	p.Q773K
18	34405606	T	G	SNV	splice_region, intron	low	dwba0.2e_33	Apc	NA
18	34447263	T	A	SNV	stop_gained	high	dwba0.2e_33	Apc	p.C1386*
18	34446639	T	A	SNV	stop_gained	high	dwba0.2e_33	Apc	p.Y1178*
18	34446347	A	G	SNV	nonsynonymous	moderate	dwba0.2e_34	Apc	p.D1081G
3	84881898	C	T	SNV	nonsynonymous	moderate	dwba0.2e_35	Fbxw7	p.T539M
9	120779273	C	T	SNV	5_prime_UTR	modifier	dwba0.2e_35	Ctnnb1	NA
18	34448662	T	C	SNV	nonsynonymous	moderate	dwba0.2e_35	Apc	p.C1853R
18	34405546	T	A	SNV	stop_gained	high	dwba0.2e_35	Apc	p.Y157*
18	34446966	T	A	SNV	stop_gained	high	dwba0.2e_35	Apc	p.C1287*
11	69479254	T	A	SNV	nonsynonymous	moderate	dwba0.2e_37	Trp53	p.V144D
9	120784569	G	A	SNV	nonsynonymous	moderate	dwba0.2e_37	Ctnnb1	p.A454T
18	34446385	C	T	SNV	stop_gained	high	dwba0.2e_37	Apc	p.Q1094*
11	69478283	C	T	SNV	nonsynonymous	moderate	dwba0.2e_38	Trp53	p.S64L
18	34449118	G	A	SNV	nonsynonymous	moderate	dwba0.2e_38	Apc	p.G2005R
18	34446847	A	G	SNV	nonsynonymous	moderate	dwba0.2e_38	Apc	p.K1248E
18	34445471	A	G	SNV	nonsynonymous	moderate	dwba0.2e_38	Apc	p.H789R
18	34446673	C	T	SNV	stop_gained	high	dwba0.2e_38	Apc	p.Q1190*
11	69479286	C	T	SNV	nonsynonymous	moderate	dwba0.2e_39	Trp53	p.R155C
11	69482184	A	G	SNV	nonsynonymous	moderate	dwba0.2e_39	Trp53	p.K367R
9	120779791	T	C	SNV	nonsynonymous	moderate	dwba0.2e_39	Ctnnb1	p.S73P
18	34445185	G	A	SNV	nonsynonymous	moderate	dwba0.2e_39	Apc	p.E694K
18	34450741	A	G	SNV	nonsynonymous	moderate	dwba0.2e_39	Apc	p.T2546A
18	34449143	T	C	SNV	nonsynonymous	moderate	dwba0.2e_39	Apc	p.V2013A
18	34445110	T	C	SNV	nonsynonymous	moderate	dwba0.2e_39	Apc	p.S669P
18	34445952	T	A	SNV	stop_gained	high	dwba0.2e_39	Apc	p.Y949*
18	34446787	A	G	SNV	nonsynonymous	moderate	dwba0.2e_3a	Apc	p.N1228D
11	69482215	T	G	SNV	nonsynonymous	moderate	dwba0.2e_3b	Trp53	p.H377Q
18	34405550	C	T	SNV	stop_gained	high	dwba0.2e_3b	Apc	p.Q159*
7	140772847	C	T	SNV	nonsynonymous	moderate	dwba0.2e_4	Hras	p.E3K
6	145177936	A	G	SNV	nonsynonymous	moderate	dwba0.2e_4	Kras	p.V112A
11	69477700	A	G	SNV	intron	modifier	dwba0.2e_4	Trp53	NA
18	34438734	T	A	SNV	intron	modifier	dwba0.2e_4	Apc	NA
18	34450495	T	C	SNV	nonsynonymous	moderate	dwba0.2e_4	Apc	p.S2464P
18	34409660	A	G	SNV	nonsynonymous	moderate	dwba0.2e_4	Apc	p.E190G
18	34445146	A	G	SNV	nonsynonymous	moderate	dwba0.2e_4	Apc	p.T681A
18	34448315	A	G	SNV	nonsynonymous	moderate	dwba0.2e_4	Apc	p.K1737R
18	34433039	C	T	SNV	stop_gained	high	dwba0.2e_4	Apc	p.Q443*
18	34443780	G	A	SNV	stop_gained	high	dwba0.2e_4	Apc	p.W591*
6	145170882	T	C	SNV	intron	modifier	dwba0.2e_40	Kras	NA
18	34449932	C	T	SNV	nonsynonymous	moderate	dwba0.2e_40	Apc	p.P2276L
18	34431771	T	A	SNV	stop_gained	high	dwba0.2e_40	Apc	p.L408*
9	120779678	T	A	SNV	nonsynonymous	moderate	dwba0.2e_41a	Ctnnb1	p.I35N
9	120779683	T	C	SNV	nonsynonymous	moderate	dwba0.2e_41a	Ctnnb1	p.S37P
9	120786650	A	G	SNV	nonsynonymous	moderate	dwba0.2e_41a	Ctnnb1	p.D624G
18	34448521	A	G	SNV	nonsynonymous	moderate	dwba0.2e_41a	Apc	p.N1806D
18	34446427	T	C	SNV	nonsynonymous	moderate	dwba0.2e_41a	Apc	p.S1108P
18	34450694	G	A	SNV	nonsynonymous	moderate	dwba0.2e_41a	Apc	p.R2530H
18	34437741	T	A	SNV	stop_gained	high	dwba0.2e_41a	Apc	p.L503*
18	34446712	C	T	SNV	stop_gained	high	dwba0.2e_41a	Apc	p.Q1203*
18	34439332	T	A	SNV	stop_gained	high	dwba0.2e_41a	Apc	p.L546*
11	69480588	G	A	SNV	intron	modifier	dwba0.2e_41b	Trp53	NA
18	73781987	A	G	SNV	nonsynonymous	moderate	dwba0.2e_41b	Smad4	p.V425A
9	120788438	T	C	SNV	nonsynonymous	moderate	dwba0.2e_41b	Ctnnb1	p.M734T
18	34438591	T	G	SNV	intron	modifier	dwba0.2e_41b	Apc	NA
18	34448147	A	G	SNV	nonsynonymous	moderate	dwba0.2e_41b	Apc	p.E1681G
18	34451561	C	T	SNV	nonsynonymous	moderate	dwba0.2e_41b	Apc	p.T2819I
18	34447685	T	C	SNV	nonsynonymous	moderate	dwba0.2e_41b	Apc	p.V1527A
18	34451404	A	G	SNV	nonsynonymous	moderate	dwba0.2e_41b	Apc	p.S2767G
18	34439377	T	A	SNV	stop_gained	high	dwba0.2e_41b	Apc	p.L561*
18	34439348	G	A	SNV	stop_gained	high	dwba0.2e_41b	Apc	p.W551*
18	34439332	T	A	SNV	stop_gained	high	dwba0.2e_41b	Apc	p.L546*
18	34449565	C	T	SNV	stop_gained	high	dwba0.2e_41b	Apc	p.Q2154*
9	120779788	C	T	SNV	stop_gained	high	dwba0.2e_42	Ctnnb1	p.Q72*
18	34446479	A	G	SNV	nonsynonymous	moderate	dwba0.2e_42	Apc	p.Q1125R
18	34451444	T	C	SNV	nonsynonymous	moderate	dwba0.2e_42	Apc	p.V2780A
18	34446955	G	T	SNV	stop_gained	high	dwba0.2e_42	Apc	p.E1284*
9	120780111	G	A	SNV	nonsynonymous	moderate	dwba0.2e_43	Ctnnb1	p.M131I
18	34443991	T	C	SNV	intron	modifier	dwba0.2e_43	Apc	NA
18	34445276	T	G	SNV	stop_gained	high	dwba0.2e_43	Apc	p.L724*
6	145177894	T	C	SNV	nonsynonymous	moderate	dwba0.2e_44	Kras	p.D126G
18	34446018	T	A	SNV	stop_gained	high	dwba0.2e_44	Apc	p.Y971*
18	34450132	T	C	SNV	nonsynonymous	moderate	dwba0.2e_45	Apc	p.S2343P
18	34446557	A	G	SNV	nonsynonymous	moderate	dwba0.2e_45	Apc	p.H1151R
18	34447130	C	A	SNV	stop_gained	high	dwba0.2e_45	Apc	p.S1342*
11	69478159	G	A	SNV	intron	modifier	dwba0.2e_46	Trp53	NA
7	140772810	C	T	SNV	nonsynonymous	moderate	dwba0.2e_46	Hras	p.G15E
11	69479191	A	G	SNV	nonsynonymous, splice_region	moderate	dwba0.2e_46	Trp53	p.Y123C
6	145166315	A	G	SNV	3_prime_UTR	modifier	dwba0.2e_46	Kras	NA
9	120779675	G	A	SNV	nonsynonymous	moderate	dwba0.2e_46	Ctnnb1	p.G34E
18	34449862	C	T	SNV	nonsynonymous	moderate	dwba0.2e_46	Apc	p.L2253F
18	34446298	C	T	SNV	stop_gained	high	dwba0.2e_46	Apc	p.Q1065*
18	34447585	A	G	SNV	nonsynonymous	moderate	dwba0.2e_47	Apc	p.S1494G
18	34431771	T	A	SNV	stop_gained	high	dwba0.2e_47	Apc	p.L408*
18	34446600	T	A	SNV	stop_gained	high	dwba0.2e_47	Apc	p.Y1165*
18	34445098	C	T	SNV	stop_gained	high	dwba0.2e_47	Apc	p.Q665*
11	69480052	C	T	SNV	nonsynonymous	moderate	dwba0.2e_48	Trp53	p.T250I
11	69479417	C	T	SNV	intron	modifier	dwba0.2e_48	Trp53	NA
9	120784983	C	T	SNV	nonsynonymous	moderate	dwba0.2e_48	Ctnnb1	p.A543V
9	120786685	G	A	SNV	nonsynonymous	moderate	dwba0.2e_48	Ctnnb1	p.A636T
18	34447744	A	G	SNV	nonsynonymous	moderate	dwba0.2e_48	Apc	p.N1547D
18	34447241	C	T	SNV	nonsynonymous	moderate	dwba0.2e_48	Apc	p.T1379I
18	34402235	C	G	SNV	stop_gained	high	dwba0.2e_48	Apc	p.S115*
18	34447230	T	A	SNV	stop_gained	high	dwba0.2e_48	Apc	p.Y1375*
18	34445839	T	C	SNV	nonsynonymous	moderate	dwba0.2e_5	Apc	p.C912R
18	34412407	T	A	SNV	splice_donor	high	dwba0.2e_5	Apc	NA
18	34451305	G	A	SNV	nonsynonymous	moderate	dwba0.2e_50	Apc	p.G2734R
18	34449142	G	A	SNV	nonsynonymous	moderate	dwba0.2e_50	Apc	p.V2013I
18	34448023	T	C	SNV	nonsynonymous	moderate	dwba0.2e_50	Apc	p.Y1640H
18	34405556	C	T	SNV	stop_gained	high	dwba0.2e_50	Apc	p.Q161*
18	34445841	T	A	SNV	stop_gained	high	dwba0.2e_50	Apc	p.C912*
18	34447230	T	A	SNV	stop_gained	high	dwba0.2e_51	Apc	p.Y1375*
6	145166371	T	C	SNV	nonsynonymous	moderate	dwba0.2e_52	Kras	p.K177R
11	69477703	T	C	SNV	intron	modifier	dwba0.2e_52	Trp53	NA
9	120779324	A	G	SNV	intron	modifier	dwba0.2e_52	Ctnnb1	NA
18	34451129	C	T	SNV	nonsynonymous	moderate	dwba0.2e_52	Apc	p.P2675L
18	34446090	T	A	SNV	stop_gained	high	dwba0.2e_52	Apc	p.Y995*
18	34445755	C	T	SNV	stop_gained	high	dwba0.2e_52	Apc	p.Q884*
9	120780029	A	G	SNV	nonsynonymous	moderate	dwba0.2e_53	Ctnnb1	p.D104G
9	120786652	A	G	SNV	nonsynonymous	moderate	dwba0.2e_53	Ctnnb1	p.K625E
18	34450717	A	G	SNV	nonsynonymous	moderate	dwba0.2e_53	Apc	p.R2538G
18	34448996	A	G	SNV	nonsynonymous	moderate	dwba0.2e_53	Apc	p.N1964S
18	34447177	A	G	SNV	nonsynonymous	moderate	dwba0.2e_53	Apc	p.K1358E
18	34433120	A	G	SNV	splice_region, intron	low	dwba0.2e_53	Apc	NA
18	34450390	T	C	SNV	nonsynonymous	moderate	dwba0.2e_53	Apc	p.S2429P
18	34448827	T	G	SNV	nonsynonymous	moderate	dwba0.2e_54	Apc	p.S1908A
18	34446889	G	A	SNV	nonsynonymous	moderate	dwba0.2e_54	Apc	p.V1262I
18	34443905	G	T	SNV	stop_gained	high	dwba0.2e_54	Apc	p.G633*
11	69478282	T	C	SNV	nonsynonymous	moderate	dwba0.2e_55a	Trp53	p.S64P
6	145192533	T	C	SNV	5_prime_UTR	modifier	dwba0.2e_55a	Kras	NA
9	120779683	T	C	SNV	nonsynonymous	moderate	dwba0.2e_55a	Ctnnb1	p.S37P
18	34446622	G	A	SNV	nonsynonymous	moderate	dwba0.2e_55a	Apc	p.D1173N
18	34439349	C	T	SNV	stop_gained	high	dwba0.2e_55a	Apc	p.R552*
18	34450862	G	A	SNV	nonsynonymous	moderate	dwba0.2e_55b	Apc	p.S2586N
18	34446077	A	G	SNV	nonsynonymous	moderate	dwba0.2e_55b	Apc	p.K991R
18	34449133	T	C	SNV	nonsynonymous	moderate	dwba0.2e_55b	Apc	p.S2010P
18	34437685	T	A	SNV	stop_gained	high	dwba0.2e_55b	Apc	p.Y484*
18	34447201	C	T	SNV	stop_gained	high	dwba0.2e_56	Apc	p.Q1366*
18	34446192	T	A	SNV	stop_gained	high	dwba0.2e_56	Apc	p.Y1029*
18	34447249	G	A	SNV	nonsynonymous	moderate	dwba0.2e_57	Apc	p.V1382I
18	34447234	C	T	SNV	stop_gained	high	dwba0.2e_57	Apc	p.Q1377*
9	120788470	G	A	SNV	nonsynonymous	moderate	dwba0.2e_58	Ctnnb1	p.G745S
18	34447169	C	A	SNV	stop_gained	high	dwba0.2e_58	Apc	p.S1355*
11	69478348	A	G	SNV	nonsynonymous	moderate	dwba0.2e_59	Trp53	p.T86A
18	34446979	C	T	SNV	stop_gained	high	dwba0.2e_59	Apc	p.Q1292*
9	120779945	A	G	SNV	intron	modifier	dwba0.2e_60	Ctnnb1	NA
9	120786240	T	C	SNV	nonsynonymous	moderate	dwba0.2e_60	Ctnnb1	p.V584A
9	120779734	G	A	SNV	nonsynonymous	moderate	dwba0.2e_60	Ctnnb1	p.E54K
18	34445487	T	A	SNV	stop_gained	high	dwba0.2e_60	Apc	p.Y794*
18	34449476	T	A	SNV	stop_gained	high	dwba0.2e_60	Apc	p.L2124*
9	120780035	G	A	SNV	nonsynonymous	moderate	dwba0.2e_61	Ctnnb1	p.G106D
18	34447130	C	A	SNV	stop_gained	high	dwba0.2e_61	Apc	p.S1342*
18	34449476	T	A	SNV	stop_gained	high	dwba0.2e_61	Apc	p.L2124*
18	34446966	T	A	SNV	stop_gained	high	dwba0.2e_61	Apc	p.C1287*
9	120780806	A	G	SNV	nonsynonymous	moderate	dwba0.2e_62a	Ctnnb1	p.T297A
9	120780756	A	G	SNV	nonsynonymous	moderate	dwba0.2e_62a	Ctnnb1	p.Q280R
18	34449136	T	C	SNV	nonsynonymous	moderate	dwba0.2e_62a	Apc	p.F2011L
18	34449368	A	G	SNV	nonsynonymous	moderate	dwba0.2e_62a	Apc	p.E2088G
18	34439431	A	G	SNV	nonsynonymous, splice_region	moderate	dwba0.2e_62a	Apc	p.K579R
18	34409747	A	G	SNV	intron	modifier	dwba0.2e_62a	Apc	NA
18	34447043	C	A	SNV	stop_gained	high	dwba0.2e_62a	Apc	p.S1313*
18	34447230	T	A	SNV	stop_gained	high	dwba0.2e_62b	Apc	p.Y1375*
18	34447556	T	C	SNV	nonsynonymous	moderate	dwba0.2e_63	Apc	p.V1484A
18	34402235	C	A	SNV	stop_gained	high	dwba0.2e_63	Apc	p.S115*
18	34447230	T	A	SNV	stop_gained	high	dwba0.2e_63	Apc	p.Y1375*
6	145166380	C	T	SNV	nonsynonymous	moderate	dwba0.2e_64	Kras	p.G174E
6	145192563	A	G	SNV	intron	modifier	dwba0.2e_64	Kras	NA
18	34447595	A	G	SNV	nonsynonymous	moderate	dwba0.2e_64	Apc	p.D1497G
18	34447993	T	C	SNV	nonsynonymous	moderate	dwba0.2e_64	Apc	p.F1630L
18	34447990	A	G	SNV	nonsynonymous	moderate	dwba0.2e_64	Apc	p.S1629G
18	34431782	C	T	SNV	stop_gained	high	dwba0.2e_64	Apc	p.R412*
18	34448063	C	T	SNV	nonsynonymous	moderate	dwba0.2e_65	Apc	p.T1653M
18	34447342	G	A	SNV	nonsynonymous	moderate	dwba0.2e_65	Apc	p.V1413M
18	34446588	T	A	SNV	stop_gained	high	dwba0.2e_65	Apc	p.Y1161*
11	69479511	G	A	SNV	nonsynonymous	moderate	dwba0.2e_66	Trp53	p.E204K
11	69478400	A	G	SNV	nonsynonymous	moderate	dwba0.2e_66	Trp53	p.N103S
9	120780441	A	G	SNV	nonsynonymous	moderate	dwba0.2e_66	Ctnnb1	p.M202V
18	34443731	T	C	SNV	intron	modifier	dwba0.2e_66	Apc	NA
18	34447130	C	G	SNV	stop_gained	high	dwba0.2e_66	Apc	p.S1342*
18	34431563	C	T	SNV	stop_gained	high	dwba0.2e_66	Apc	p.Q339*
11	69482240	G	A	SNV	nonsynonymous	moderate	dwba0.2e_67	Trp53	p.G386R
9	120780315	C	T	SNV	intron	modifier	dwba0.2e_67	Ctnnb1	NA
18	34409681	C	T	SNV	nonsynonymous	moderate	dwba0.2e_67	Apc	p.A197V
18	34405497	T	A	SNV	stop_gained	high	dwba0.2e_67	Apc	p.L141*
18	34405571	A	G	SNV	nonsynonymous	moderate	dwba0.2e_68	Apc	p.R166G
18	34450622	A	G	SNV	nonsynonymous	moderate	dwba0.2e_68	Apc	p.K2506R
18	34451509	T	C	SNV	nonsynonymous	moderate	dwba0.2e_68	Apc	p.S2802P
18	34446806	C	A	SNV	stop_gained	high	dwba0.2e_69	Apc	p.S1234*
18	34433059	T	A	SNV	stop_gained	high	dwba0.2e_69	Apc	p.C449*
18	34405556	C	T	SNV	stop_gained	high	dwba0.2e_69	Apc	p.Q161*
11	69477735	T	C	SNV	nonsynonymous	moderate	dwba0.2e_6a	Trp53	p.S7P
11	69481466	T	C	SNV	intron	modifier	dwba0.2e_6a	Trp53	NA
9	120779678	T	G	SNV	nonsynonymous	moderate	dwba0.2e_6a	Ctnnb1	p.I35S
9	120779675	G	A	SNV	nonsynonymous	moderate	dwba0.2e_6a	Ctnnb1	p.G34E
18	34409651	T	C	SNV	nonsynonymous	moderate	dwba0.2e_6a	Apc	p.L187P
18	34448215	T	C	SNV	nonsynonymous	moderate	dwba0.2e_6a	Apc	p.S1704P
18	34448173	A	G	SNV	nonsynonymous	moderate	dwba0.2e_6a	Apc	p.T1690A
18	73810942	T	C	SNV	nonsynonymous	moderate	dwba0.2e_6b	Smad4	p.D14G
9	120780366	C	T	SNV	stop_gained	high	dwba0.2e_6b	Ctnnb1	p.Q177*
18	34450262	A	G	SNV	nonsynonymous	moderate	dwba0.2e_6b	Apc	p.K2386R
18	34439348	G	A	SNV	stop_gained	high	dwba0.2e_6b	Apc	p.W551*
3	84881947	T	C	SNV	intron	modifier	dwba0.2e_70	Fbxw7	NA
19	32770013	T	C	SNV	intron	modifier	dwba0.2e_70	Pten	NA
9	120788453	T	C	SNV	nonsynonymous	moderate	dwba0.2e_70	Ctnnb1	p.M739T
18	34443794	C	T	SNV	nonsynonymous	moderate	dwba0.2e_70	Apc	p.H596Y
18	34449905	C	T	SNV	nonsynonymous	moderate	dwba0.2e_70	Apc	p.A2267V
18	34429139	C	T	SNV	nonsynonymous	moderate	dwba0.2e_70	Apc	p.T295M
18	34447111	C	T	SNV	stop_gained	high	dwba0.2e_70	Apc	p.Q1336*
11	69480659	C	T	SNV	nonsynonymous	moderate	dwba0.2e_71	Trp53	p.P319S
6	145179993	C	T	SNV	nonsynonymous	moderate	dwba0.2e_71	Kras	p.E91K
9	120779674	G	A	SNV	nonsynonymous	moderate	dwba0.2e_71	Ctnnb1	p.G34R
9	120786574	T	C	SNV	intron	modifier	dwba0.2e_71	Ctnnb1	NA
9	120786261	G	A	SNV	nonsynonymous	moderate	dwba0.2e_71	Ctnnb1	p.R591Q
18	34447700	A	G	SNV	nonsynonymous	moderate	dwba0.2e_71	Apc	p.N1532S
18	34451006	C	T	SNV	nonsynonymous	moderate	dwba0.2e_71	Apc	p.A2634V
18	34446338	A	G	SNV	nonsynonymous	moderate	dwba0.2e_71	Apc	p.E1078G
18	34445105	T	A	SNV	stop_gained	high	dwba0.2e_71	Apc	p.L667*
18	34450469	A	G	SNV	nonsynonymous	moderate	dwba0.2e_72	Apc	p.K2455R
18	34447230	T	A	SNV	stop_gained	high	dwba0.2e_72	Apc	p.Y1375*
6	145177800	C	T	SNV	intron	modifier	dwba0.2e_73	Kras	NA
18	34437593	A	G	SNV	intron	modifier	dwba0.2e_73	Apc	NA
18	34409658	T	A	SNV	stop_gained	high	dwba0.2e_73	Apc	p.Y189*
9	120779708	C	T	SNV	nonsynonymous	moderate	dwba0.2e_74	Ctnnb1	p.S45F
18	34445483	T	C	SNV	nonsynonymous	moderate	dwba0.2e_74	Apc	p.L793P
18	34447230	T	A	SNV	stop_gained	high	dwba0.2e_74	Apc	p.Y1375*
18	34445142	T	A	SNV	stop_gained	high	dwba0.2e_74	Apc	p.C679*
18	34447169	C	A	SNV	stop_gained	high	dwba0.2e_75	Apc	p.S1355*
18	34405601	G	A	SNV	splice_donor	high	dwba0.2e_75	Apc	NA
18	34447111	C	T	SNV	stop_gained	high	dwba0.2e_75	Apc	p.Q1336*
18	34449476	T	A	SNV	stop_gained	high	dwba0.2e_75	Apc	p.L2124*
3	84881922	T	C	SNV	nonsynonymous	moderate	dwba0.2e_76	Fbxw7	p.V547A
11	69479295	G	A	SNV	nonsynonymous	moderate	dwba0.2e_76	Trp53	p.A158T
18	34405606	T	A	SNV	splice_region, intron	low	dwba0.2e_76	Apc	NA
18	34451402	C	T	SNV	nonsynonymous	moderate	dwba0.2e_76	Apc	p.S2766F
18	34449136	T	C	SNV	nonsynonymous	moderate	dwba0.2e_76	Apc	p.F2011L
11	69480463	C	T	SNV	nonsynonymous	moderate	dwba0.2e_77	Trp53	p.R280C
18	34437631	A	G	SNV	splice_region, intron	low	dwba0.2e_77	Apc	NA
18	34394190	A	G	SNV	nonsynonymous	moderate	dwba0.2e_77	Apc	p.T39A
18	34402235	C	A	SNV	stop_gained	high	dwba0.2e_77	Apc	p.S115*
18	34446206	T	A	SNV	stop_gained	high	dwba0.2e_77	Apc	p.L1034*
11	69479952	T	A	SNV	intron	modifier	dwba0.2e_78	Trp53	NA
9	120786577	C	T	SNV	splice_region, intron	low	dwba0.2e_78	Ctnnb1	NA
18	34446781	A	G	SNV	nonsynonymous	moderate	dwba0.2e_78	Apc	p.R1226G
18	34447230	T	A	SNV	stop_gained	high	dwba0.2e_78	Apc	p.Y1375*
11	69479397	G	A	SNV	intron	modifier	dwba0.2e_79a	Trp53	NA
9	120786836	G	A	SNV	nonsynonymous	moderate	dwba0.2e_79a	Ctnnb1	p.A656T
18	34446324	T	A	SNV	stop_gained	high	dwba0.2e_79a	Apc	p.Y1073*
18	34447043	C	A	SNV	stop_gained	high	dwba0.2e_79a	Apc	p.S1313*
18	34446970	C	T	SNV	stop_gained	high	dwba0.2e_79a	Apc	p.Q1289*
9	120779695	A	G	SNV	nonsynonymous	moderate	dwba0.2e_79b	Ctnnb1	p.T41A
18	34448608	A	G	SNV	nonsynonymous	moderate	dwba0.2e_79b	Apc	p.S1835G
18	34446970	C	T	SNV	stop_gained	high	dwba0.2e_79b	Apc	p.Q1289*
18	34447043	C	A	SNV	stop_gained	high	dwba0.2e_79b	Apc	p.S1313*
18	34447230	T	A	SNV	stop_gained	high	dwba0.2e_7a	Apc	p.Y1375*
18	34394133	A	G	SNV	nonsynonymous	moderate	dwba0.2e_7b	Apc	p.N20D
18	34450696	T	C	SNV	nonsynonymous	moderate	dwba0.2e_7c	Apc	p.S2531P
18	34443950	G	T	SNV	stop_gained	high	dwba0.2e_7c	Apc	p.E648*
11	69482120	A	G	SNV	intron	modifier	dwba0.2e_8	Trp53	NA
6	145170893	T	C	SNV	intron	modifier	dwba0.2e_8	Kras	NA
18	34446043	T	C	SNV	nonsynonymous	moderate	dwba0.2e_8	Apc	p.S980P
18	34445141	G	A	SNV	nonsynonymous	moderate	dwba0.2e_8	Apc	p.C679Y
18	34447289	T	C	SNV	nonsynonymous	moderate	dwba0.2e_8	Apc	p.F1395S
18	34447201	C	T	SNV	stop_gained	high	dwba0.2e_8	Apc	p.Q1366*
18	34447171	G	T	SNV	stop_gained	high	dwba0.2e_80	Apc	p.G1356*
18	34405590	T	A	SNV	stop_gained	high	dwba0.2e_80	Apc	p.L172*
3	84883569	C	T	SNV	nonsynonymous	moderate	dwba0.2e_9	Fbxw7	p.T581I
9	120784480	T	C	SNV	nonsynonymous	moderate	dwba0.2e_9	Ctnnb1	p.L424P
18	34449444	T	G	SNV	nonsynonymous	moderate	dwba0.2e_9	Apc	p.S2113R
18	34450328	A	G	SNV	nonsynonymous	moderate	dwba0.2e_9	Apc	p.N2408S
18	34439314	A	G	SNV	splice_acceptor	high	dwba0.2e_9	Apc	NA
18	34431776	C	T	SNV	stop_gained	high	19-52868-16	Apc	p.Q410*
18	34443936	T	A	SNV	stop_gained	high	19-52868-41c	Apc	p.L643*
18	34446324	T	G	SNV	stop_gained	high	19-52868-31	Apc	p.Y1073*
18	34431771	T	A	SNV	stop_gained	high	2122307_13b	Apc	p.L408*
18	34439348	G	A	SNV	stop_gained	high	2122307_33	Apc	p.W551*
18	34447230	T	A	SNV	stop_gained	high	dwaj1.1d_12	Apc	p.Y1375*
18	34446651	T	A	SNV	stop_gained	high	dwaj1.1f_12	Apc	p.Y1182*
18	34433047	T	A	SNV	stop_gained	high	dwaj1.1f_4	Apc	p.C445*
18	34431855	G	A	SNV	splice_donor	high	19-28571-LCM-2	Apc	NA
