# Supplementary material for: Polyclonality overcomes fitness barriers in Apc-driven tumorigenesis
Source: Nature. 2024 Oct 30;634(8036):1196–203. doi: 10.1038/s41586-024-08053-0 (PMC11525183; doi:10.1038/s41586-024-08053-0)
Supplement: Supplementary file 6 — Source Data Fig. 3 [file 41586_2024_8053_MOESM6_ESM.xlsx]

## Sheet: Fig.3c,g
Differentially expressed genes - major vs minor
GeneID	baseMean	log2FoldChange	lfcSE	pvalue	padj	Symbol
ENSMUSG00000000001	7155.64	0.114273	0.0626532	0.0171404	0.112488	Gnai3
ENSMUSG00000000028	324.209	0.00505066	0.0657169	0.915722	0.963475	Cdc45
ENSMUSG00000000031	1473.33	-0.0186133	0.132343	0.585131	0.788005	H19
ENSMUSG00000000037	372.71	-0.556203	0.317493	0.000318239	0.0138647	Scml2
ENSMUSG00000000049	19.981	0.0416226	0.114106	0.327976	0.590336	Apoh
ENSMUSG00000000056	1117.25	-0.00465209	0.0651791	0.922212	0.966436	Narf
ENSMUSG00000000058	476.018	-0.0593594	0.0859227	0.223785	0.47988	Cav2
ENSMUSG00000000078	6056.58	0.0130108	0.0598865	0.779193	0.898178	Klf6
ENSMUSG00000000085	1245.81	-0.0768355	0.0646691	0.110676	0.329168	Scmh1
ENSMUSG00000000088	7731.26	-0.000569332	0.0520121	0.989502	0.996063	Cox5a
ENSMUSG00000000093	45.3214	0.222336	0.174926	0.00420214	0.0511986	Tbx2
ENSMUSG00000000094	62.5023	0.0387929	0.134856	0.320877	0.583552	Tbx4
ENSMUSG00000000120	49.9685	-0.0176049	0.109692	0.650085	0.831076	Ngfr
ENSMUSG00000000125	61.9194	0.440161	0.36553	0.00106626	0.0254051	Wnt3
ENSMUSG00000000126	29.0367	0.0744274	0.119305	0.129287	0.359373	Wnt9a
ENSMUSG00000000127	460.277	-0.0195135	0.0461689	0.626459	0.816138	Fer
ENSMUSG00000000131	2262.11	0.0241558	0.0532904	0.581996	0.786076	Xpo6
ENSMUSG00000000134	1503.5	0.0283662	0.0522009	0.513088	0.740413	Tfe3
ENSMUSG00000000142	4697.45	-0.0404825	0.0632036	0.393297	0.645807	Axin2
ENSMUSG00000000148	377.035	0.0237342	0.0476534	0.56231	0.773895	Brat1
ENSMUSG00000000149	1716.74	-0.188576	0.052719	1.30382e-05	0.00235938	Gna12
ENSMUSG00000000154	2373.36	0.0731024	0.0635675	0.126413	0.354275	Slc22a18
ENSMUSG00000000159	1867.07	0.0403113	0.0626729	0.393984	0.646033	Igsf5
ENSMUSG00000000167	39.1251	-0.0638435	0.0875272	0.193335	0.444355	Pih1d2
ENSMUSG00000000168	2381.97	0.00440633	0.0573672	0.92294	0.967008	Dlat
ENSMUSG00000000171	9030.57	0.0349479	0.0603357	0.453375	0.695865	Sdhd
ENSMUSG00000000182	4.41455	0.00482119	0.166019	0.604855	NA	Fgf23
ENSMUSG00000000184	6029.61	-0.0693696	0.0776249	0.163091	0.406098	Ccnd2
ENSMUSG00000000194	2326.17	0.106785	0.054703	0.0168157	0.111466	Gpr107
ENSMUSG00000000197	5.89344	0.010806	0.139233	0.722501	NA	Nalcn
ENSMUSG00000000202	249.803	-0.0587629	0.10934	0.206678	0.460086	Btbd17
ENSMUSG00000000204	27.1867	0.0756182	0.133472	0.122144	0.348128	Slfn4
ENSMUSG00000000214	7.63312	0.0403226	0.13198	0.312666	NA	Th
ENSMUSG00000000216	51.8211	-0.351335	0.303889	0.00222487	0.0364543	Scnn1g
ENSMUSG00000000223	4.4695	0.103835	0.21635	0.0438339	NA	Drp2
ENSMUSG00000000244	113.13	0.0180048	0.107611	0.647127	0.829086	Tspan32
ENSMUSG00000000247	1.89626	-0.00105333	0.158582	0.952753	NA	Lhx2
ENSMUSG00000000248	2.4304	-0.00144713	0.13659	0.962017	NA	Clec2g
ENSMUSG00000000253	99.3804	0.0266656	0.0955353	0.539773	0.758751	Gmpr
ENSMUSG00000000266	514.879	0.0690603	0.0688793	0.158115	0.399892	Mid2
ENSMUSG00000000275	3799.04	0.0380944	0.0571534	0.402768	0.653565	Trim25
ENSMUSG00000000276	257.902	-0.0376491	0.0718807	0.43782	0.6828	Dgke
ENSMUSG00000000278	950.834	0.0293109	0.0631021	0.535679	0.755926	Scpep1
ENSMUSG00000000282	1253.21	0.0563758	0.0705258	0.248606	0.508384	Mnt
ENSMUSG00000000290	190.1	0.0749424	0.102693	0.1313	0.362364	Itgb2
ENSMUSG00000000295	663.877	-0.0617675	0.0540314	0.163017	0.406098	Hddc2
ENSMUSG00000000296	443.005	0.0247654	0.0977844	0.561567	0.773355	Tpd52l1
ENSMUSG00000000301	122.137	-0.203628	0.0989898	0.000763308	0.0216439	Pemt
ENSMUSG00000000303	33633.7	0.0849396	0.058368	0.0659151	0.248238	Cdh1
ENSMUSG00000000305	3.29015	-0.0123688	0.135946	0.697299	NA	Cdh4
ENSMUSG00000000308	25971.8	0.136503	0.0913388	0.013395	0.0970811	Ckmt1
ENSMUSG00000000317	35.3213	0.0206842	0.10252	0.613168	0.807904	Bcl6b
ENSMUSG00000000318	8.87017	0.146072	0.242459	0.0230274	0.134161	Clec10a
ENSMUSG00000000320	537.042	0.0155942	0.0847934	0.733972	0.875506	Alox12
ENSMUSG00000000326	3477.43	0.0532456	0.0627742	0.261487	0.522897	Comt
ENSMUSG00000000339	1219.22	0.00809761	0.0313652	0.78356	0.900173	Rtca
ENSMUSG00000000340	658.284	-0.0466311	0.0507307	0.274212	0.537244	Dbt
ENSMUSG00000000346	11975.3	0.0232432	0.0455653	0.55849	0.770602	Dazap2
ENSMUSG00000000355	553.867	-0.0471796	0.0509892	0.270106	0.533036	Mcts1
ENSMUSG00000000359	3.0475	0.0351221	0.162265	0.252732	NA	Rem1
ENSMUSG00000000365	0.777095	-0.000408603	0.165276	0.964872	NA	Rnf17
ENSMUSG00000000374	2436.92	0.0854185	0.0516106	0.047646	0.205775	Trappc10
ENSMUSG00000000378	803.572	-0.0110379	0.0500104	0.793934	0.905535	Ccm2
ENSMUSG00000000384	2104.4	0.0374844	0.0516983	0.384809	0.639394	Tbrg4
ENSMUSG00000000385	9833.97	-0.0530132	0.04752	0.194754	0.446093	Tmprss2
ENSMUSG00000000386	28.3927	-0.0105812	0.119155	0.767743	0.892125	Mx1
ENSMUSG00000000392	4.66968	0.0449737	0.140474	0.262261	NA	Fap
ENSMUSG00000000394	58.7851	0.0705484	0.128074	0.141177	0.376947	Gcg
ENSMUSG00000000399	3067.64	0.0621495	0.0426733	0.100729	0.312818	Ndufa9
ENSMUSG00000000402	41.0143	0.053742	0.121069	0.227416	0.484817	Egfl6
ENSMUSG00000000409	139.813	-0.0366654	0.0937663	0.416654	0.665212	Lck
ENSMUSG00000000416	537.612	-0.00834041	0.0934115	0.84488	0.927789	Cttnbp2
ENSMUSG00000000420	7905.13	-0.00928115	0.0474876	0.820343	0.916561	Galnt1
ENSMUSG00000000439	733.533	-0.0718103	0.0520689	0.0976235	0.307911	Mkrn2
ENSMUSG00000000440	1161.43	0.0247995	0.069109	0.606912	0.803437	Pparg
ENSMUSG00000000441	2966.5	-0.0964265	0.0394153	0.00673092	0.0664378	Raf1
ENSMUSG00000000486	129.448	0.111668	0.139212	0.0478406	0.206259	Septin1
ENSMUSG00000000489	425.083	-0.0610305	0.0692206	0.211178	0.465699	Pdgfb
ENSMUSG00000000530	173.03	0.176887	0.167792	0.0112733	0.0889168	Acvrl1
ENSMUSG00000000531	216.404	0.0422683	0.0752863	0.384594	0.639294	Tamalin
ENSMUSG00000000532	1459.17	0.0458237	0.048746	0.270444	0.53321	Acvr1b
ENSMUSG00000000538	1889.99	0.0741118	0.0631357	0.120405	0.345582	Tom1l2
ENSMUSG00000000544	18816.5	0.08334	0.0648212	0.0843946	0.283658	Gpa33
ENSMUSG00000000552	407.677	0.0132289	0.0672345	0.782626	0.899802	Zfp385a
ENSMUSG00000000555	1106.34	-0.00639514	0.081183	0.891101	0.952511	Itga5
ENSMUSG00000000561	1733.21	-0.00937672	0.0552728	0.833987	0.922678	Wdr77
ENSMUSG00000000562	5.10686	0.00111899	0.123182	0.973941	NA	Adora3
ENSMUSG00000000563	12024.3	0.0232972	0.0584103	0.612122	0.807144	Atp5pb
ENSMUSG00000000567	2346.74	0.0951853	0.0842343	0.0651498	0.246867	Sox9
ENSMUSG00000000568	3341.68	0.136078	0.0621367	0.00446681	0.0531196	Hnrnpd
ENSMUSG00000000579	33.6754	0.0223757	0.0992244	0.594044	0.793801	Dynlt1c
ENSMUSG00000000581	862.147	-0.00578936	0.0707263	0.90425	0.95803	C1d
ENSMUSG00000000594	1040.08	-0.0736865	0.0875387	0.140553	0.376444	Gm2a
ENSMUSG00000000600	385.458	-0.110206	0.0520016	0.0109796	0.0879388	Krit1
ENSMUSG00000000605	2004.49	-0.0225115	0.043746	0.559617	0.771475	Clcn4
ENSMUSG00000000627	410.439	-0.0786683	0.125077	0.114075	0.335497	Sema4f
ENSMUSG00000000628	4400.12	0.0463432	0.0829202	0.335283	0.596193	Hk2
ENSMUSG00000000631	4914.36	0.258613	0.100469	5.31442e-05	0.00518947	Myo18a
ENSMUSG00000000632	1.87264	0.0928867	0.231641	0.0254973	NA	Sez6
ENSMUSG00000000673	2.3474	0.0284859	0.161354	0.298283	NA	Haao
ENSMUSG00000000682	214.729	0.0508103	0.0777922	0.298145	0.561189	Cd52
ENSMUSG00000000686	49.7283	0.0291309	0.0910484	0.51703	0.742918	Abhd15
ENSMUSG00000000690	4.31635	-0.0128224	0.123722	0.714726	NA	Hoxb6
ENSMUSG00000000693	22.6816	0.0848443	0.168166	0.0892772	0.292895	Loxl3
ENSMUSG00000000706	42.47	-0.0187167	0.10368	0.642904	0.82615	Btn1a1
ENSMUSG00000000708	771.063	0.000562346	0.0592741	0.990289	0.996563	Kat2b
ENSMUSG00000000711	2875.58	-0.0208882	0.0543169	0.637576	0.822748	Rab5b
ENSMUSG00000000730	3.76977	0.0529798	0.153268	0.195388	NA	Dnmt3l
ENSMUSG00000000731	1.1262	0.00396497	0.149426	0.873065	NA	Aire
ENSMUSG00000000732	311.495	-0.0287433	0.0752218	0.551171	0.76587	Icosl
ENSMUSG00000000738	2489.18	0.014998	0.0520277	0.728937	0.8727	Spg7
ENSMUSG00000000739	0.884356	-0.00572769	0.160354	0.731237	NA	Sult5a1
ENSMUSG00000000740	27383.8	-0.0813689	0.0517573	0.0596397	0.233909	Rpl13
ENSMUSG00000000743	5744.85	-0.00656412	0.0563745	0.884481	0.950171	Chmp1a
ENSMUSG00000000751	2097.7	-0.00256133	0.0610049	0.956279	0.981967	Rpa1
ENSMUSG00000000753	28.3909	0.028699	0.115839	0.468022	0.70784	Serpinf1
ENSMUSG00000000759	659.176	-0.0147069	0.0602397	0.75187	0.885023	Tubgcp3
ENSMUSG00000000776	592.499	-0.0622403	0.0532364	0.15633	0.397426	Polr3d
ENSMUSG00000000782	1480.81	-0.0348615	0.0727143	0.472019	0.710618	Tcf7
ENSMUSG00000000787	12927.8	0.0975421	0.0509943	0.0226969	0.132875	Ddx3x
ENSMUSG00000000791	15.712	0.121839	0.165918	0.0403144	0.187157	Il12rb1
ENSMUSG00000000792	18.051	0.0100904	0.105713	0.795492	0.906261	Slc5a5
ENSMUSG00000000794	8.49198	-0.0110119	0.122391	0.754029	0.885984	Kcnn3
ENSMUSG00000000804	927.749	0.0332738	0.0640666	0.484201	0.718739	Usp32
ENSMUSG00000000805	197.812	0.150764	0.243548	0.0218479	0.130046	Car4
ENSMUSG00000000811	530.967	-0.068918	0.0604459	0.141242	0.377063	Txnrd3
ENSMUSG00000000817	5.71292	0.0213267	0.132551	0.538627	NA	Fasl
ENSMUSG00000000823	221.106	-0.00595884	0.0854764	0.895566	0.953869	Zfp512b
ENSMUSG00000000826	3879.44	0.0206918	0.043448	0.589936	0.790805	Dnajc5
ENSMUSG00000000827	1683.42	-0.143085	0.0511715	0.000828654	0.022339	Tpd52l2
ENSMUSG00000000838	986.213	0.0364202	0.044649	0.352293	0.61071	Fmr1
ENSMUSG00000000861	244.956	0.0219851	0.0698786	0.648421	0.829691	Bcl11a
ENSMUSG00000000876	666.251	0.0423204	0.074231	0.384316	0.639222	Pxmp4
ENSMUSG00000000881	1657.94	0.0764632	0.0745031	0.12507	0.352318	Dlg3
ENSMUSG00000000884	164.211	0.009955	0.0716731	0.836177	0.923741	Gnb1l
ENSMUSG00000000889	0.906734	-0.00622788	0.160614	0.70648	NA	Dbh
ENSMUSG00000000901	98.6401	-0.044072	0.089645	0.346528	0.605428	Mmp11
ENSMUSG00000000902	1726.54	-0.00217244	0.0461579	0.956781	0.981967	Smarcb1
ENSMUSG00000000903	9.42156	0.0544421	0.13765	0.208203	0.462318	Vpreb3
ENSMUSG00000000915	2359.96	0.0674494	0.0722547	0.171529	0.415796	Hip1r
ENSMUSG00000000916	223.272	-0.0396791	0.0643134	0.40517	0.655354	Nsun5
ENSMUSG00000000934	400.539	0.00585328	0.0578609	0.898153	0.954872	Top1mt
ENSMUSG00000000938	72.4968	-0.00840886	0.137694	0.783339	0.90014	Hoxa10
ENSMUSG00000000942	27.4043	0.0587014	0.124127	0.196382	0.447936	Hoxa4
ENSMUSG00000000948	5.58633	0.0353063	0.150085	0.310731	NA	Gm38393
ENSMUSG00000000957	6753.52	0.117067	0.0777466	0.0240794	0.138348	Mmp14
ENSMUSG00000000958	3641.52	0.174062	0.0947183	0.00266482	0.0401713	Slc7a7
ENSMUSG00000000959	2196.65	0.00416221	0.0423907	0.912098	0.962315	Oxa1l
ENSMUSG00000000976	505.747	0.146626	0.0582411	0.00152353	0.0302153	Heatr6
ENSMUSG00000000982	17.1006	0.050755	0.140015	0.226223	0.483295	Ccl3
ENSMUSG00000000983	4480.02	0.0499287	0.130762	0.24226	0.502112	Wfdc18
ENSMUSG00000001014	17.0593	-0.0254025	0.102514	0.541199	0.75939	Icam4
ENSMUSG00000001016	2160.51	-0.101235	0.0544611	0.0230558	0.134212	Ilf2
ENSMUSG00000001017	2648.27	0.00579862	0.0332538	0.851644	0.932233	Chtop
ENSMUSG00000001018	745.582	-0.0630957	0.0435333	0.100612	0.312565	Snapin
ENSMUSG00000001020	49.3616	0.0117259	0.0795603	0.803744	0.908175	S100a4
ENSMUSG00000001021	2.14474	0.0139848	0.148453	0.609953	NA	S100a3
ENSMUSG00000001023	20.0554	-0.0093532	0.102434	0.814073	0.913489	S100a5
ENSMUSG00000001025	25312.5	-0.0521104	0.0759094	0.287113	0.549773	S100a6
ENSMUSG00000001027	3.39604	-0.0979339	0.233742	0.0264984	NA	Scn4a
ENSMUSG00000001029	99.8753	-0.0851782	0.11323	0.0957168	0.304241	Icam2
ENSMUSG00000001034	399.208	-0.030517	0.0621015	0.516908	0.742918	Mapk7
ENSMUSG00000001036	706.005	-0.094763	0.0641899	0.0495539	0.20998	Epn2
ENSMUSG00000001039	222.963	-0.112904	0.0825716	0.0314906	0.161663	B9d1
ENSMUSG00000001052	1544.2	0.0946656	0.069915	0.0567967	0.227668	Sec24b
ENSMUSG00000001053	704.728	-0.0674771	0.0677877	0.165964	0.409363	N4bp3
ENSMUSG00000001054	685.321	-0.0383011	0.0541481	0.387136	0.64124	Rmnd5b
ENSMUSG00000001056	2798.15	-0.0444884	0.0566654	0.326693	0.589104	Nhp2
ENSMUSG00000001062	213.165	0.0549288	0.0626331	0.246478	0.506448	Vps9d1
ENSMUSG00000001065	181.838	0.0310609	0.0782668	0.51722	0.742918	Zfp276
ENSMUSG00000001076	0.919009	-0.00419073	0.158845	0.814588	NA	C1ql4
ENSMUSG00000001082	1305.64	-0.0151216	0.0703058	0.753585	0.885736	Mfsd10
ENSMUSG00000001089	2352.51	0.117688	0.0712534	0.0198361	0.122848	Luzp1
ENSMUSG00000001095	607.447	0.646267	0.350642	0.000169509	0.00984058	Slc13a2
ENSMUSG00000001098	5412.9	0.0418977	0.0541486	0.344197	0.602951	Kctd10
ENSMUSG00000001100	2490.67	-0.088773	0.0455613	0.0253188	0.142455	Poldip2
ENSMUSG00000001105	1025.46	0.0331626	0.0621545	0.481502	0.716764	Ift20
ENSMUSG00000001119	917.179	0.0950087	0.162836	0.0731033	0.262911	Col6a1
ENSMUSG00000001120	49.9272	-0.108883	0.154967	0.0532602	0.218688	Pcbp3
ENSMUSG00000001123	15853.4	0.0700337	0.0681123	0.151394	0.391433	Lgals9
ENSMUSG00000001127	1496.12	0.06361	0.0343423	0.0456742	0.201321	Araf
ENSMUSG00000001128	197.096	0.0273684	0.0933174	0.535476	0.755926	Cfp
ENSMUSG00000001131	521.278	-0.0989099	0.0924133	0.0593016	0.233223	Timp1
ENSMUSG00000001134	528.576	-0.0740238	0.0564142	0.102657	0.315747	Uxt
ENSMUSG00000001138	472.564	-0.138988	0.0802872	0.00899932	0.0784691	Cnnm3
ENSMUSG00000001143	295.223	-0.0542045	0.0595416	0.243248	0.503177	Lman2l
ENSMUSG00000001150	878.878	-0.00399633	0.0714688	0.933812	0.971579	Mcm3ap
ENSMUSG00000001151	534.346	-0.0292711	0.0727812	0.544983	0.761873	Pcnt
ENSMUSG00000001156	5298.56	0.0659355	0.073985	0.182172	0.429896	Mxd1
ENSMUSG00000001157	769.636	-0.0633431	0.0522279	0.144613	0.38149	Gmcl1
ENSMUSG00000001158	673.316	-0.101696	0.0527439	0.0199915	0.123453	Snrnp27
ENSMUSG00000001166	62.1447	-0.0145674	0.0901815	0.741002	0.878682	Oas1c
ENSMUSG00000001173	578.624	-0.0287122	0.0631735	0.544156	0.761108	Ocrl
ENSMUSG00000001175	42512.6	0.0780604	0.06549	0.106723	0.322218	Calm1
ENSMUSG00000001211	3098.52	-0.0228446	0.0489518	0.583721	0.787244	Agpat3
ENSMUSG00000001225	1050.06	0.644326	0.245126	5.17925e-05	0.0051655	Slc26a3
ENSMUSG00000001227	263.372	0.295699	0.149662	0.000315539	0.0138442	Sema6b
ENSMUSG00000001228	1571.34	0.0425637	0.0782391	0.379463	0.635277	Uhrf1
ENSMUSG00000001229	1099.71	0.120759	0.0633309	0.0122726	0.092503	Dpp9
ENSMUSG00000001240	68.7032	0.153007	0.15292	0.0176344	0.114158	Ramp2
ENSMUSG00000001247	12245.2	0.0236699	0.0372418	0.487226	0.720521	Lsr
ENSMUSG00000001248	288.088	-0.00977143	0.0799644	0.835517	0.923531	Gramd1a
ENSMUSG00000001249	310.078	-0.0483767	0.0954449	0.296925	0.559936	Hpn
ENSMUSG00000001270	6509.4	0.504164	0.163711	1.68531e-05	0.00277996	Ckb
ENSMUSG00000001280	2879.21	0.0590724	0.0602423	0.206019	0.459293	Sp1
ENSMUSG00000001281	81.8506	0.0834076	0.122784	0.100366	0.312267	Itgb7
ENSMUSG00000001285	690.748	-0.129491	0.0560542	0.00425095	0.0516101	Myg1
ENSMUSG00000001288	522.855	-0.0334554	0.0611162	0.475003	0.71262	Rarg
ENSMUSG00000001289	2640.78	-0.0388534	0.0509323	0.363385	0.620347	Pfdn5
ENSMUSG00000001300	2720.92	0.131734	0.06405	0.00665786	0.0659825	Efnb2
ENSMUSG00000001305	595.807	-0.0886633	0.0614858	0.0610882	0.237419	Rrp15
ENSMUSG00000001313	517.094	0.0828631	0.0931983	0.103246	0.316337	Rnd2
ENSMUSG00000001323	804.739	0.184979	0.130705	0.00495343	0.0565592	Srr
ENSMUSG00000001333	6.17813	0.0636893	0.157403	0.148598	NA	Sync
ENSMUSG00000001334	21.1854	-0.0242238	0.103617	0.55604	0.768937	Fndc5
ENSMUSG00000001348	2830.66	0.175511	0.0810715	0.00127518	0.0273788	Acp5
ENSMUSG00000001349	88.3265	0.159923	0.220414	0.0211124	0.127395	Cnn1
ENSMUSG00000001366	847.786	0.0885128	0.0591335	0.0569751	0.228119	Fbxo9
ENSMUSG00000001376	918.608	-0.0896388	0.0447795	0.0222231	0.131371	Vps50
ENSMUSG00000001380	2087.83	0.0201335	0.0475677	0.622648	0.814202	Hars
ENSMUSG00000001383	1854.64	-0.0194611	0.0534215	0.657826	0.835988	Zmat2
ENSMUSG00000001403	1737.83	0.00193597	0.0697473	0.967893	0.98676	Ube2c
ENSMUSG00000001415	1608	-0.0523004	0.0541323	0.237819	0.496216	Smg5
ENSMUSG00000001416	8154.94	-0.0759327	0.0450174	0.0537407	0.219972	Cct3
ENSMUSG00000001418	3432.83	-0.0152742	0.0358113	0.643436	0.826456	Glmp
ENSMUSG00000001419	2163.68	0.10454	0.0527231	0.0167513	0.111303	Mef2d
ENSMUSG00000001420	1978.02	-0.0117231	0.0495548	0.780231	0.898453	Tmem79
ENSMUSG00000001424	6536.26	0.0412588	0.0536519	0.349143	0.607483	Snd1
ENSMUSG00000001435	2704.51	0.197903	0.168471	0.00681793	0.0666728	Col18a1
ENSMUSG00000001436	1167.42	0.0692356	0.0720486	0.160734	0.403186	Slc19a1
ENSMUSG00000001440	9907.95	0.0325196	0.0641304	0.494235	0.726001	Kpnb1
ENSMUSG00000001441	3553.39	0.0929618	0.0470851	0.022083	0.130903	Npepps
ENSMUSG00000001444	4.55834	0.197325	0.31237	0.00708412	NA	Tbx21
ENSMUSG00000001445	1809.55	-0.0546107	0.034845	0.0901889	0.294255	Mrpl10
ENSMUSG00000001467	6116.34	0.022187	0.0552241	0.619875	0.811983	Cyp51
ENSMUSG00000001472	6733.98	0.0550435	0.0381172	0.112622	0.333067	Tcf25
ENSMUSG00000001473	1935.31	0.0500059	0.0819371	0.302133	0.565507	Tubb6
ENSMUSG00000001482	1072.89	-0.0386138	0.0464043	0.337145	0.597446	Def8
ENSMUSG00000001493	48.995	0.0396223	0.0986852	0.373863	0.630185	Meox1
ENSMUSG00000001497	30.8235	-0.114593	0.193249	0.0463851	0.203513	Pax9
ENSMUSG00000001504	12.006	-0.0184643	0.13229	0.587914	0.789591	Irx2
ENSMUSG00000001506	1945.91	0.141875	0.216113	0.0280124	0.15107	Col1a1
ENSMUSG00000001507	7362.6	0.0938352	0.0656135	0.0537525	0.219972	Itga3
ENSMUSG00000001508	1.17851	0.000675707	0.158751	0.969371	NA	Sgca
ENSMUSG00000001510	76.2275	-0.0349429	0.114603	0.394669	0.646476	Dlx3
ENSMUSG00000001517	649.8	0.0298103	0.0808479	0.530143	0.751558	Foxm1
ENSMUSG00000001518	364.853	-0.133064	0.0764905	0.0107383	0.0867713	Itfg2
ENSMUSG00000001520	2.09917	0.0207776	0.1444	0.505079	NA	Nrip2
ENSMUSG00000001521	314.203	-0.0462466	0.0750531	0.342844	0.601995	Tulp3
ENSMUSG00000001524	460.054	-0.0775324	0.0626227	0.103377	0.316337	Gtf2h4
ENSMUSG00000001525	21655.6	-0.00513994	0.0649481	0.914017	0.963103	Tubb5
ENSMUSG00000001542	1077.05	0.0574978	0.0558711	0.202094	0.45448	Ell2
ENSMUSG00000001552	15162.8	0.115376	0.0567062	0.0113811	0.0891521	Jup
ENSMUSG00000001555	144.684	0.0799521	0.107261	0.112133	0.332292	Fkbp10
ENSMUSG00000001558	1.85118	0.0171293	0.149999	0.536356	NA	Klhl10
ENSMUSG00000001566	39.6341	0.0489067	0.100987	0.284182	0.546905	Mnx1
ENSMUSG00000001569	1166.82	-0.0363567	0.0642756	0.445288	0.689165	Nom1
ENSMUSG00000001576	4932.93	0.0118789	0.0561912	0.792298	0.904617	Ergic1
ENSMUSG00000001583	1597.99	0.037229	0.0680517	0.440398	0.685202	Tnk1
ENSMUSG00000001588	23.159	0.169095	0.18168	0.0153203	0.105338	Acap1
ENSMUSG00000001604	205.72	0.171602	0.162477	0.0121014	0.0917368	Tcea3
ENSMUSG00000001622	2.20098	0.0332202	0.156528	0.298239	NA	Csn3
ENSMUSG00000001627	2391.46	0.0262413	0.0739013	0.586614	0.78897	Ifrd1
ENSMUSG00000001630	1985.18	-0.16453	0.0476663	5.2222e-05	0.0051655	Stk38l
ENSMUSG00000001632	878.17	0.00672508	0.0671752	0.88839	0.951295	Brpf1
ENSMUSG00000001642	2072.61	-0.0308593	0.0463744	0.442853	0.687368	Akr1b3
ENSMUSG00000001657	1.76971	-0.000568094	0.165263	0.951314	NA	Hoxc8
ENSMUSG00000001661	9.39697	0.108837	0.211717	0.0446445	0.198516	Hoxc6
ENSMUSG00000001663	366.347	0.485769	0.223557	0.000168289	0.00984058	Gstt1
ENSMUSG00000001665	733.497	0.232054	0.150536	0.00190227	0.0335272	Gstt3
ENSMUSG00000001666	689.973	-0.0075854	0.0507533	0.858814	0.936435	Ddt
ENSMUSG00000001670	116.336	0.259093	0.251589	0.00521697	0.0576313	Tat
ENSMUSG00000001672	1155.9	0.0662713	0.0549538	0.138217	0.373639	Marveld3
ENSMUSG00000001674	1568.52	-0.0383549	0.0586344	0.405099	0.655302	Ddx18
ENSMUSG00000001687	1865.69	0.000712914	0.0576069	0.987537	0.995311	Ubl3
ENSMUSG00000001700	1468.69	0.238562	0.147525	0.00144275	0.0294647	Gramd3
ENSMUSG00000001707	1003.45	-0.0675237	0.0662741	0.163102	0.406098	Eef1e1
ENSMUSG00000001729	9725.67	0.0103427	0.0404689	0.776281	0.896593	Akt1
ENSMUSG00000001739	3101.78	0.432458	0.233279	0.000382429	0.0154946	Cldn15
ENSMUSG00000001741	50.009	0.0811852	0.101245	0.108586	0.32555	Il16
ENSMUSG00000001750	610.593	-0.0655162	0.0768033	0.18593	0.43468	Tcirg1
ENSMUSG00000001751	636.27	0.0287343	0.050069	0.496874	0.728599	Naglu
ENSMUSG00000001755	1185.83	-0.048769	0.0448749	0.214533	0.469032	Coasy
ENSMUSG00000001761	1308.25	-0.0776105	0.0708395	0.116461	0.338914	Smo
ENSMUSG00000001763	60.4433	-0.0724853	0.0880993	0.146116	0.383627	Tspan33
ENSMUSG00000001767	1086.72	-0.0334283	0.0340736	0.290786	0.553349	Crnkl1
ENSMUSG00000001768	1730.77	-0.0748657	0.0751173	0.133088	0.365141	Rin2
ENSMUSG00000001774	882.649	-0.037461	0.0616056	0.425335	0.672686	Chordc1
ENSMUSG00000001783	5453.56	-0.0437537	0.0255806	0.0747116	0.265241	Rtcb
ENSMUSG00000001785	1354.91	0.00730149	0.0477554	0.858726	0.936435	Pwp1
ENSMUSG00000001786	354.663	-0.0472008	0.0532842	0.282364	0.544911	Fbxo7
ENSMUSG00000001794	11876.9	0.00721086	0.0438143	0.851934	0.93238	Capns1
ENSMUSG00000001802	64.3701	0.0106633	0.0996343	0.793281	0.905258	Lrp3
ENSMUSG00000001804	42.4106	0.0388826	0.111681	0.358054	0.615349	Dsg4
ENSMUSG00000001827	11.2998	0.00646659	0.12367	0.85081	0.931772	Folr1
ENSMUSG00000001829	1020.83	-0.0385592	0.0577887	0.399517	0.650258	Clpb
ENSMUSG00000001833	3541.04	-0.0252446	0.0392859	0.47774	0.714216	Septin7
ENSMUSG00000001844	739.307	-0.0457513	0.0430563	0.230174	0.488108	Zdhhc4
ENSMUSG00000001847	13552.2	0.0446701	0.0466216	0.268367	0.531392	Rac1
ENSMUSG00000001855	1267.47	-0.0130553	0.0744405	0.785707	0.901183	Nup214
ENSMUSG00000001864	285.549	-0.00729681	0.101308	0.855164	0.934357	Aif1l
ENSMUSG00000001865	28.6309	0.0313653	0.132478	0.401094	0.651801	Cpa3
ENSMUSG00000001870	920.185	-0.181085	0.194481	0.0131103	0.0955057	Ltbp1
ENSMUSG00000001891	4046.66	0.0820899	0.0477437	0.0453086	0.200476	Ugp2
ENSMUSG00000001901	35.3481	-0.133381	0.17868	0.0323662	0.16403	Kcnh6
ENSMUSG00000001909	1038.1	-0.129402	0.0576315	0.00491094	0.0564281	Trmt1
ENSMUSG00000001910	4734.49	0.0177232	0.0528137	0.684761	0.850814	Nacc1
ENSMUSG00000001911	1350.68	0.0276097	0.0693607	0.567184	0.777719	Nfix
ENSMUSG00000001918	2547.7	-0.0423603	0.0602474	0.363524	0.620423	Slc1a5
ENSMUSG00000001924	12080.6	0.109031	0.048209	0.00821781	0.0745513	Uba1
ENSMUSG00000001930	845.924	-0.0173445	0.088243	0.699135	0.858461	Vwf
ENSMUSG00000001942	909.877	0.020499	0.0569543	0.651726	0.831539	Siae
ENSMUSG00000001943	715.938	-0.226657	0.241125	0.00792216	0.0727152	Vsig2
ENSMUSG00000001946	294.545	-0.0863012	0.0816308	0.0897257	0.293502	Esam
ENSMUSG00000001948	66.7318	-0.192357	0.157974	0.00668237	0.066091	Spa17
ENSMUSG00000001962	738.071	0.00540012	0.0452256	0.891313	0.952618	Fam50a
ENSMUSG00000001964	1389.86	-0.0118616	0.0491388	0.776541	0.896713	Emd
ENSMUSG00000001983	446.231	0.0381619	0.0513718	0.374471	0.630613	Taco1
ENSMUSG00000001985	5.24108	0.0645226	0.171164	0.12862	NA	Grik3
ENSMUSG00000001986	54.3571	-0.100806	0.187352	0.0603017	0.235429	Gria3
ENSMUSG00000001995	1179.73	-0.0105413	0.0743988	0.826162	0.919118	Sipa1l2
ENSMUSG00000001998	262.349	0.0273539	0.0713905	0.571404	0.780122	Ap4e1
ENSMUSG00000001999	603.852	-0.0281599	0.0418147	0.450427	0.693508	Blvra
ENSMUSG00000002006	24.5364	-0.0271156	0.0914216	0.543766	0.76075	Pdzd4
ENSMUSG00000002010	4149.73	0.0233121	0.0454373	0.556546	0.769467	Idh3g
ENSMUSG00000002012	18.204	-0.0473753	0.138929	0.248585	0.508384	Pnck
ENSMUSG00000002014	7160.65	-0.0537276	0.0685775	0.26875	0.531685	Ssr4
ENSMUSG00000002015	4913.86	0.0412327	0.0374231	0.227892	0.485109	Bcap31
ENSMUSG00000002017	1160.97	-0.0344855	0.0553934	0.441634	0.686215	Fam98a
ENSMUSG00000002020	64.406	0.532586	0.330912	0.000432099	0.0162203	Ltbp2
ENSMUSG00000002028	684.982	0.0334571	0.0894095	0.465036	0.705768	Kmt2a
ENSMUSG00000002031	889.694	-0.0382818	0.0386374	0.275233	0.538076	Ift46
ENSMUSG00000002032	100.086	-0.143221	0.147982	0.0218407	0.130046	Tmem25
ENSMUSG00000002033	84.2596	0.0743239	0.126303	0.128064	0.357109	Cd3g
ENSMUSG00000002043	1498.1	-0.0712302	0.0473362	0.0806493	0.27704	Trappc6a
ENSMUSG00000002052	3095.1	0.0979748	0.0762441	0.0542606	0.221102	Supt6
ENSMUSG00000002055	635.25	0.0783923	0.0863923	0.120037	0.345104	Spag5
ENSMUSG00000002058	212.761	-0.0711903	0.0805502	0.15357	0.394283	Unc119
ENSMUSG00000002059	163.974	-0.0412926	0.0781112	0.393432	0.645807	Rab34
ENSMUSG00000002064	1429.11	0.00337478	0.0570238	0.940777	0.975172	Sdf2
ENSMUSG00000002068	611.301	-0.0491206	0.0815668	0.310595	0.573565	Ccne1
ENSMUSG00000002076	31.4402	0.0385523	0.113319	0.358708	0.616042	Hsf2bp
ENSMUSG00000002083	167.943	-0.0223353	0.0756218	0.642013	0.825878	Bbc3
ENSMUSG00000002102	5417.14	-0.00227073	0.024798	0.924209	0.967464	Psmc3
ENSMUSG00000002103	1360.88	0.0775652	0.0516669	0.0722645	0.261374	Acp2
ENSMUSG00000002104	3.40571	-0.0302623	0.140272	0.393079	NA	Rapsn
ENSMUSG00000002105	214.939	0.00845246	0.0711179	0.860619	0.937511	Slc39a13
ENSMUSG00000002107	459.576	-0.252569	0.156224	0.00126843	0.0273366	Celf2
ENSMUSG00000002108	352.95	0.211006	0.154452	0.00378227	0.0482057	Nr1h3
ENSMUSG00000002109	141.602	-0.0559916	0.0679286	0.248575	0.508384	Ddb2
ENSMUSG00000002111	109.095	0.168993	0.150639	0.0112489	0.0888916	Spi1
ENSMUSG00000002129	2797.85	0.0424549	0.0581183	0.355012	0.612577	Sf3a1
ENSMUSG00000002147	3342.04	0.107812	0.050651	0.0114195	0.0892823	Stat6
ENSMUSG00000002190	1.52294	0.0324693	0.165827	0.237286	NA	Clgn
ENSMUSG00000002204	42.9175	0.133138	0.136055	0.0261984	0.145124	Napsa
ENSMUSG00000002205	1046.63	-0.0127635	0.054218	0.773211	0.894535	Vrk3
ENSMUSG00000002210	824.174	0.139614	0.0484758	0.000726269	0.0210994	Smg9
ENSMUSG00000002221	779.416	-0.0361178	0.0701069	0.455719	0.697924	Paxip1
ENSMUSG00000002222	2108.34	0.0187392	0.0504484	0.659177	0.836514	Rmnd5a
ENSMUSG00000002227	928.318	0.137994	0.103904	0.015762	0.107097	Mov10
ENSMUSG00000002228	353.874	0.0522184	0.085815	0.278463	0.541054	Ppm1j
ENSMUSG00000002233	3940.82	0.0213375	0.0732654	0.65804	0.836012	Rhoc
ENSMUSG00000002249	538.422	0.0805648	0.0650544	0.0954289	0.30367	Tead3
ENSMUSG00000002250	2368.73	0.173501	0.0867335	0.00193612	0.0338896	Ppard
ENSMUSG00000002257	61.3455	0.106403	0.113661	0.0505748	0.212292	Def6
ENSMUSG00000002265	189.413	0.120041	0.224137	0.0349159	0.171776	Peg3
ENSMUSG00000002266	1.37278	0.00188945	0.165378	0.83885	NA	Zim1
ENSMUSG00000002274	100.285	0.0635793	0.0941271	0.19036	0.440407	Metrn
ENSMUSG00000002279	754.464	-0.0026896	0.0534999	0.951221	0.980007	Lmf1
ENSMUSG00000002280	489.533	0.0348481	0.0423975	0.355299	0.612702	Ciao3
ENSMUSG00000002289	243.668	0.0399773	0.0869005	0.394399	0.646411	Angptl4
ENSMUSG00000002297	789.392	-0.0449031	0.0593747	0.332636	0.594363	Dbf4
ENSMUSG00000002307	811.995	-0.0507251	0.0626978	0.284319	0.546977	Daxx
ENSMUSG00000002308	701.473	-0.123768	0.0775901	0.0175348	0.113929	Cd320
ENSMUSG00000002319	1554.72	-0.073867	0.0790045	0.139677	0.375514	Ipo4
ENSMUSG00000002320	3139.46	0.0923933	0.0495347	0.027895	0.150626	Tm9sf1
ENSMUSG00000002324	937.609	0.0116243	0.0829305	0.801831	0.907357	Rec8
ENSMUSG00000002325	944.01	-0.0511474	0.0700807	0.293636	0.556427	Irf9
ENSMUSG00000002326	634.084	0.0355511	0.0575774	0.43643	0.681376	Gmpr2
ENSMUSG00000002329	1122.12	0.0161036	0.0638031	0.734139	0.875506	Mdp1
ENSMUSG00000002332	7029.82	0.102028	0.0881665	0.0515895	0.214544	Dhrs1
ENSMUSG00000002342	610.03	0.0393027	0.0549348	0.378558	0.634444	Tmem161a
ENSMUSG00000002343	222.367	-0.0316196	0.0675082	0.511139	0.73857	Armc6
ENSMUSG00000002345	385.548	-0.108001	0.0581529	0.0193883	0.121257	Borcs8
ENSMUSG00000002346	139.292	0.0833666	0.0942087	0.101546	0.314387	Slc25a42
ENSMUSG00000002365	4431.68	0.113488	0.0524025	0.00913806	0.0792535	Snx9
ENSMUSG00000002372	1541.51	-0.0221497	0.0373573	0.516686	0.742793	Ranbp3
ENSMUSG00000002379	2110.2	0.0180702	0.0485953	0.663201	0.838481	Ndufa11
ENSMUSG00000002384	281.364	0.00301155	0.0761107	0.949707	0.9791	Bmp8b
ENSMUSG00000002393	3024.45	-0.0565254	0.0424919	0.134291	0.367278	Nr2f6
ENSMUSG00000002395	1916.48	-0.106714	0.0580366	0.0207381	0.126291	Use1
ENSMUSG00000002396	271.342	0.0837138	0.0649693	0.0832941	0.281836	Ocel1
ENSMUSG00000002409	497.107	-0.014482	0.0609934	0.756637	0.886862	Dyrk1b
ENSMUSG00000002413	566.738	-0.0304287	0.0682823	0.527798	0.750617	Braf
ENSMUSG00000002416	1495.41	-0.0985057	0.0623361	0.0389414	0.18383	Ndufb2
ENSMUSG00000002428	581.401	-0.00200602	0.0523549	0.963162	0.984687	Hltf
ENSMUSG00000002455	1830.71	0.0125916	0.0514814	0.769707	0.893271	Prpf6
ENSMUSG00000002458	217.185	-0.00250094	0.0670547	0.95836	0.98273	Rgs19
ENSMUSG00000002459	2.93649	0.024137	0.147324	0.440992	NA	Rgs20
ENSMUSG00000002475	1341.7	0.18486	0.140639	0.00610134	0.0628695	Abhd3
ENSMUSG00000002477	1599.77	-0.103932	0.0730932	0.0398854	0.186338	Snrpd1
ENSMUSG00000002486	108.113	0.012014	0.074798	0.802247	0.907357	Tchp
ENSMUSG00000002489	764.859	0.0647244	0.0905386	0.186164	0.434794	Tiam1
ENSMUSG00000002496	1488.01	0.0848819	0.062909	0.0755446	0.26688	Tsc2
ENSMUSG00000002500	1.15625	0.013742	0.153798	0.574731	NA	Rpl3l
ENSMUSG00000002504	740.197	-0.177114	0.145871	0.00838549	0.0754549	Slc9a3r2
ENSMUSG00000002524	2972.58	-0.0232784	0.0384362	0.505357	0.734489	Puf60
ENSMUSG00000002546	2210.52	0.0966398	0.0573138	0.0348899	0.171697	Golga2
ENSMUSG00000002550	769.911	-0.00666489	0.0463354	0.868295	0.941449	Uck1
ENSMUSG00000002565	984.802	0.723055	0.250004	2.4654e-05	0.00333024	Scin
ENSMUSG00000002578	19.3217	0.015671	0.109406	0.684857	0.850814	Ikzf4
ENSMUSG00000002580	1538.27	-0.0995609	0.0637843	0.0388044	0.183436	Mien1
ENSMUSG00000002602	401.955	0.0944849	0.126605	0.0739764	0.264059	Axl
ENSMUSG00000002603	1058.53	0.0312346	0.0721344	0.51871	0.74403	Tgfb1
ENSMUSG00000002608	1217.08	0.0687882	0.0402991	0.0576918	0.229882	Ccdc97
ENSMUSG00000002617	46.5312	0.000999247	0.0871524	0.982189	0.993131	Zfp40
ENSMUSG00000002625	164.058	-0.043787	0.0719901	0.368243	0.625177	Akap8l
ENSMUSG00000002633	11.6144	0.0311918	0.149256	0.350687	0.608882	Shh
ENSMUSG00000002635	363.961	-0.0847912	0.0675921	0.0835056	0.28223	Pdcd2l
ENSMUSG00000002658	2141.71	0.0688763	0.0491446	0.0994519	0.310959	Gtf2f1
ENSMUSG00000002660	1394.18	-0.0607863	0.0428223	0.109351	0.326793	Clpp
ENSMUSG00000002661	295.365	-0.153498	0.0737173	0.00309144	0.0434693	Alkbh7
ENSMUSG00000002664	1.05432	-0.0194162	0.163507	0.341836	NA	Pspn
ENSMUSG00000002668	38.1199	-0.0253705	0.096561	0.555737	0.768844	Dennd1c
ENSMUSG00000002679	487.997	-0.0818029	0.0466378	0.0426539	0.192915	Med6
ENSMUSG00000002688	43.5795	0.0274769	0.114491	0.487059	0.720521	Prkd1
ENSMUSG00000002699	99.6067	0.21748	0.201873	0.00679973	0.0666673	Lcp2
ENSMUSG00000002718	2797.25	-0.0135281	0.0664988	0.777441	0.897148	Cse1l
ENSMUSG00000002728	1273.12	-0.0689745	0.0609783	0.142398	0.378606	Naa20
ENSMUSG00000002731	902.035	-0.0572638	0.0555298	0.202483	0.454941	Prkra
ENSMUSG00000002732	28.047	0.015998	0.0919169	0.713527	0.864751	Fkbp7
ENSMUSG00000002733	767.422	-0.00568029	0.0430432	0.881587	0.948547	Plekha3
ENSMUSG00000002741	5259.62	0.0408334	0.0497483	0.332394	0.594105	Ykt6
ENSMUSG00000002748	2229.44	0.0747612	0.0704806	0.129495	0.359794	Baz1b
ENSMUSG00000002763	924.482	0.0369759	0.0425586	0.328048	0.590336	Pex6
ENSMUSG00000002767	1643.76	-0.0463792	0.0494521	0.269122	0.532032	Mrpl2
ENSMUSG00000002768	2314.12	-0.0528668	0.0589121	0.252785	0.513617	Mea1
ENSMUSG00000002769	32.0434	-0.0201796	0.101085	0.624426	0.815223	Gnmt
ENSMUSG00000002771	94.8191	0.0158395	0.0792668	0.737889	0.877502	Grin2d
ENSMUSG00000002778	6048.5	0.064787	0.0408465	0.0769164	0.269671	Kdelr1
ENSMUSG00000002781	495.37	0.0493102	0.069835	0.310708	0.573594	Tmem143
ENSMUSG00000002791	2.89804	-0.00849046	0.141066	0.772445	NA	Pdxk-ps
ENSMUSG00000002797	116.321	-0.0484788	0.083643	0.314067	0.576978	Ggct
ENSMUSG00000002799	619.509	0.0140508	0.0824598	0.762587	0.889641	Jag2
ENSMUSG00000002803	449.602	0.0310703	0.0733341	0.520748	0.745198	Btbd6
ENSMUSG00000002804	1292.42	-0.177523	0.0712941	0.00055219	0.0182521	Nudt14
ENSMUSG00000002808	237.91	-0.213378	0.159477	0.00393439	0.0494472	Epdr1
ENSMUSG00000002812	4059.37	0.078122	0.0621855	0.0998683	0.311555	Flii
ENSMUSG00000002814	304.471	0.00799893	0.0642719	0.866231	0.940094	Top3a
ENSMUSG00000002820	1800.54	-0.0174008	0.050857	0.683614	0.850427	Atg4d
ENSMUSG00000002825	810.565	-0.151556	0.0789145	0.00444099	0.0529799	Qtrt1
ENSMUSG00000002831	2.93516	0.01427	0.159719	0.488419	NA	Plin4
ENSMUSG00000002833	586.687	0.0373197	0.0674946	0.438647	0.683437	Hdgfl2
ENSMUSG00000002835	742.477	0.144143	0.103367	0.0123464	0.0926928	Chaf1a
ENSMUSG00000002844	970.413	0.00167691	0.0548112	0.969969	0.987878	Adprh
ENSMUSG00000002845	520.524	-0.0310308	0.0609335	0.507018	0.735676	Tmem39a
ENSMUSG00000002846	543.931	0.00185567	0.044145	0.961897	0.984354	Timmdc1
ENSMUSG00000002847	44.5527	0.0513908	0.0995227	0.266576	0.529172	Pla1a
ENSMUSG00000002870	2187.98	0.0302601	0.0695991	0.530994	0.752391	Mcm2
ENSMUSG00000002871	692.627	-0.148364	0.0571696	0.00118708	0.0264279	Tpra1
ENSMUSG00000002881	1621.37	0.034312	0.0494194	0.41337	0.661878	Nab1
ENSMUSG00000002885	2122.48	0.0772673	0.074831	0.121608	0.347176	Adgre5
ENSMUSG00000002897	476.087	0.062684	0.058944	0.175677	0.421325	Il17ra
ENSMUSG00000002900	1512.85	0.0249886	0.0936467	0.568529	0.778736	Lamb1
ENSMUSG00000002908	12.6761	-0.0517076	0.131374	0.230342	0.488265	Kcnn1
ENSMUSG00000002910	112.672	0.0175469	0.0798063	0.71042	0.863268	Arrdc2
ENSMUSG00000002930	18.3849	-0.363627	0.387421	0.00163435	0.0312673	Ppp1r17
ENSMUSG00000002944	1028.89	0.343354	0.259116	0.0017487	0.0321877	Cd36
ENSMUSG00000002948	1135.6	-0.137458	0.0440122	0.000368633	0.0152017	Map2k7
ENSMUSG00000002949	1283.31	-0.0597802	0.0488935	0.151352	0.391383	Timm44
ENSMUSG00000002957	4062.94	0.131979	0.059729	0.00488941	0.0562184	Ap2a2
ENSMUSG00000002963	789.982	-0.0152335	0.0543041	0.731117	0.873495	Pnkp
ENSMUSG00000002968	2503.18	0.170887	0.0588854	0.000233716	0.0116868	Med25
ENSMUSG00000002980	1829.34	-0.0414923	0.0819612	0.386544	0.640815	Bcam
ENSMUSG00000002981	8781.15	0.0290045	0.0442357	0.455862	0.697929	Clptm1
ENSMUSG00000002983	937.326	0.106365	0.0773947	0.0385683	0.182709	Relb
ENSMUSG00000002984	3174.87	-0.015951	0.0527479	0.714629	0.864925	Tomm40
ENSMUSG00000002985	4632.2	0.143589	0.117609	0.0157165	0.107012	Apoe
ENSMUSG00000002992	17193.1	0.0440745	0.0959858	0.334754	0.595963	Apoc2
ENSMUSG00000002996	2108.84	-0.0651564	0.0570081	0.152735	0.393185	Hbp1
ENSMUSG00000002997	704.562	-0.455976	0.19612	0.000112624	0.00776726	Prkar2b
ENSMUSG00000003031	879.188	0.00305476	0.0563964	0.946101	0.977637	Cdkn1b
ENSMUSG00000003032	4323.86	0.0162897	0.0686021	0.734825	0.875763	Klf4
ENSMUSG00000003033	1186.08	0.0418621	0.0467572	0.300586	0.564066	Ap1m1
ENSMUSG00000003037	5388.21	0.036637	0.0570932	0.42073	0.66898	Rab8a
ENSMUSG00000003038	7160.35	-0.148587	0.0726558	0.00390465	0.0491986	Hmgn2
ENSMUSG00000003039	3405.6	-0.106039	0.0523513	0.0148118	0.103305	Fam32a
ENSMUSG00000003051	14733.9	0.0728228	0.0507002	0.087725	0.290482	Elf3
ENSMUSG00000003053	18.5493	0.0940056	0.220093	0.0408324	0.188402	Cyp2c29
ENSMUSG00000003062	1077.51	-0.0394872	0.0676982	0.413047	0.661779	Stard3nl
ENSMUSG00000003068	1598.45	-0.00662002	0.0521169	0.878543	0.94678	Stk11
ENSMUSG00000003070	29.0581	-0.0679913	0.108393	0.159101	0.401321	Efna2
ENSMUSG00000003072	11366.3	0.0278862	0.0463815	0.488076	0.720936	Atp5d
ENSMUSG00000003099	2271.92	-0.0167608	0.0448849	0.669817	0.842612	Ppp5c
ENSMUSG00000003119	976.966	0.0481399	0.0742049	0.324147	0.586446	Cdk12
ENSMUSG00000003123	660.366	0.234098	0.174366	0.00315086	0.0438385	Lipe
ENSMUSG00000003131	2813.29	-0.06051	0.043944	0.117878	0.341759	Pafah1b2
ENSMUSG00000003134	240.78	-0.0131173	0.0813097	0.779235	0.898178	Tbc1d8
ENSMUSG00000003135	1160.87	-0.0631538	0.0387059	0.0720982	0.260938	Cnot11
ENSMUSG00000003153	42.7627	0.0402656	0.113651	0.341381	0.600351	Slc2a3
ENSMUSG00000003154	340.417	-0.000176828	0.06986	0.997067	0.998593	Foxj2
ENSMUSG00000003161	7609.62	0.0117929	0.0592899	0.798598	0.906683	Sri
ENSMUSG00000003166	3329.29	0.0355476	0.0392163	0.31671	0.579407	Dgcr2
ENSMUSG00000003184	1042.84	-0.0257976	0.0493938	0.538401	0.757879	Irf3
ENSMUSG00000003190	255.889	-0.14621	0.0748656	0.00498753	0.0566965	Bcl2l12
ENSMUSG00000003198	169.827	-0.0690025	0.071848	0.161903	0.404743	Zfp959
ENSMUSG00000003199	1832.72	0.0337228	0.051924	0.435451	0.680777	Mpnd
ENSMUSG00000003200	1823.71	0.0212879	0.0424437	0.572666	0.780866	Sh3gl1
ENSMUSG00000003206	18.7928	0.0434806	0.102301	0.329249	0.591264	Ebi3
ENSMUSG00000003208	282.495	0.0214308	0.0588714	0.64201	0.825878	Yju2
ENSMUSG00000003226	3259.26	0.0574976	0.0687776	0.237539	0.496096	Ranbp2
ENSMUSG00000003227	1.63905	0.0073384	0.144384	0.791826	NA	Edar
ENSMUSG00000003228	870.814	0.124461	0.0774989	0.0169236	0.111835	Grk5
ENSMUSG00000003233	1329.54	0.0224031	0.0637296	0.636663	0.822225	Dvl3
ENSMUSG00000003234	1200.55	0.034265	0.0555579	0.44525	0.689165	Abcf3
ENSMUSG00000003235	2696.1	-0.0944903	0.0412843	0.0104313	0.0854986	Eif2b5
ENSMUSG00000003269	2272.57	-0.0851221	0.0493162	0.0422061	0.191953	Cyth2
ENSMUSG00000003271	1767.72	0.102464	0.0810344	0.0476537	0.205775	Sult2b1
ENSMUSG00000003273	6.64337	-0.120971	0.231218	0.0316423	NA	Car11
ENSMUSG00000003279	102.558	-0.0461369	0.091367	0.323676	0.586011	Dlgap1
ENSMUSG00000003282	8.11201	0.0150247	0.127325	0.66405	0.838627	Plag1
ENSMUSG00000003283	227.384	0.00889503	0.0868735	0.843245	0.92709	Hck
ENSMUSG00000003299	1321.71	0.0559764	0.0435104	0.145114	0.382153	Mrpl4
ENSMUSG00000003308	1943.92	0.108237	0.0484911	0.00896619	0.0782947	Keap1
ENSMUSG00000003309	3912.85	-0.0370977	0.039273	0.296606	0.559644	Ap1m2
ENSMUSG00000003316	5333.9	0.072849	0.073782	0.142324	0.378606	Glg1
ENSMUSG00000003341	1.68119	-8.05353e-05	0.162252	0.995273	NA	Atp8b3
ENSMUSG00000003344	1025.5	-0.0506696	0.0397851	0.158089	0.399892	Btbd2
ENSMUSG00000003345	3930.55	-0.00704822	0.0373938	0.836667	0.924027	Csnk1g2
ENSMUSG00000003346	3662.91	-0.00241872	0.0507919	0.954788	0.98133	Abhd17a
ENSMUSG00000003348	912.435	-0.0211586	0.0396272	0.554538	0.768052	Mob3a
ENSMUSG00000003352	748.056	0.0062514	0.0593703	0.892451	0.953182	Cacnb3
ENSMUSG00000003354	1.00894	-0.0125193	0.149908	0.633657	NA	Ccdc65
ENSMUSG00000003355	226.168	0.0139741	0.0769592	0.769634	0.893271	Fkbp11
ENSMUSG00000003360	1684.15	0.0248044	0.0600755	0.593672	0.793614	Ddx23
ENSMUSG00000003363	2248.91	-0.0166037	0.0575764	0.716007	0.865912	Pld3
ENSMUSG00000003378	89.506	-0.0201452	0.0924642	0.644941	0.827275	Grik5
ENSMUSG00000003379	61.7717	0.122538	0.169999	0.0400417	0.186729	Cd79a
ENSMUSG00000003380	1919.03	-0.14336	0.0656479	0.00355825	0.0468471	Rabac1
ENSMUSG00000003382	1212.79	0.0785581	0.0505981	0.0651513	0.246867	Etv3
ENSMUSG00000003402	3909.62	0.161437	0.0406057	8.15473e-06	0.00197401	Prkcsh
ENSMUSG00000003411	37.5766	-0.0725973	0.134222	0.131902	0.363673	Rab3b
ENSMUSG00000003418	337.741	0.110108	0.210725	0.0444753	0.197969	St8sia6
ENSMUSG00000003420	2733.84	0.0470187	0.0966356	0.306772	0.570479	Fcgrt
ENSMUSG00000003421	1306.86	-0.0208354	0.0465333	0.605235	0.802008	Nosip
ENSMUSG00000003423	883.096	-0.0551977	0.0443403	0.156461	0.397702	Pih1d1
ENSMUSG00000003429	20002.1	-0.0888234	0.0469883	0.0285277	0.152554	Rps11
ENSMUSG00000003435	2945.86	0.093484	0.0553835	0.0375972	0.179665	Supt5
ENSMUSG00000003436	4.61009	0.260992	0.343826	0.0040893	NA	Dll3
ENSMUSG00000003437	1205.6	0.0544018	0.0577724	0.235116	0.493385	Paf1
ENSMUSG00000003438	1754.8	-0.0454688	0.0516041	0.291347	0.553757	Timm50
ENSMUSG00000003444	578.053	-0.0354359	0.0537929	0.421918	0.669819	Med29
ENSMUSG00000003452	283.061	-0.0303962	0.0697939	0.529267	0.751309	Bicd1
ENSMUSG00000003458	8206.5	0.0487136	0.0389166	0.167343	0.410902	Ncstn
ENSMUSG00000003464	3549.32	0.0115818	0.0564918	0.797892	0.906539	Pex19
ENSMUSG00000003469	1.92128	0.0456056	0.170237	0.174048	NA	Phyhip
ENSMUSG00000003477	20.2557	-0.637218	0.434068	0.000183284	0.0101257	Inmt
ENSMUSG00000003484	68.5284	0.0394017	0.0891532	0.396119	0.647473	Cyp4f18
ENSMUSG00000003500	1212.1	-0.0676806	0.0705041	0.168384	0.412228	Impdh1
ENSMUSG00000003518	678.905	-0.069479	0.0761405	0.161991	0.404743	Dusp3
ENSMUSG00000003526	556.336	0.0972681	0.0726026	0.0530869	0.21829	Prodh
ENSMUSG00000003527	560.647	-0.0643149	0.0503514	0.129836	0.360119	Ess2
ENSMUSG00000003528	6883.57	0.0540572	0.0526093	0.214985	0.469213	Slc25a1
ENSMUSG00000003531	801.032	0.00856092	0.0700445	0.858808	0.936435	Dgcr6
ENSMUSG00000003534	7833.67	0.0114035	0.0528817	0.794062	0.905546	Ddr1
ENSMUSG00000003541	1350.11	0.065028	0.0808005	0.188972	0.438521	Ier3
ENSMUSG00000003545	185.204	0.106823	0.127622	0.052566	0.216824	Fosb
ENSMUSG00000003546	3040.06	0.0720605	0.0684503	0.140723	0.376523	Klc4
ENSMUSG00000003549	414.286	-0.0423663	0.0619908	0.368654	0.625359	Ercc1
ENSMUSG00000003559	644.361	0.034099	0.0562952	0.450469	0.693511	As3mt
ENSMUSG00000003573	419.528	-0.143255	0.101641	0.012387	0.0928345	Homer3
ENSMUSG00000003575	546.176	0.051554	0.0587411	0.264074	0.525543	Crtc1
ENSMUSG00000003581	294.559	-0.0796526	0.0537505	0.0714065	0.259915	Rnf215
ENSMUSG00000003585	1123.99	0.208214	0.166242	0.00509621	0.0574038	Sec14l2
ENSMUSG00000003604	501.218	0.0161402	0.0538608	0.714586	0.864925	Aven
ENSMUSG00000003617	441.15	0.217047	0.219865	0.00809193	0.0738554	Cp
ENSMUSG00000003623	3786.46	0.0323869	0.0768336	0.501451	0.731434	Crot
ENSMUSG00000003644	8712.09	0.13568	0.0453133	0.000579139	0.018781	Rps6ka1
ENSMUSG00000003657	1.74595	0.0223066	0.165619	0.280723	NA	Calb2
ENSMUSG00000003660	3201.79	0.079761	0.0840221	0.11431	0.335949	Snrnp200
ENSMUSG00000003662	947.953	-0.112787	0.04834	0.00634367	0.0642112	Ciao1
ENSMUSG00000003680	264.928	-0.0622687	0.0759706	0.207209	0.460747	Taf6l
ENSMUSG00000003721	802.273	-0.0441627	0.0694831	0.362628	0.619487	Insig2
ENSMUSG00000003731	2193.04	0.0431979	0.0413053	0.242478	0.50238	Kpna6
ENSMUSG00000003746	3261.91	0.0996705	0.0601579	0.0337479	0.167704	Man1a
ENSMUSG00000003752	980.863	0.0533832	0.0514588	0.214702	0.469139	Itpkc
ENSMUSG00000003762	945.502	-0.0223195	0.0458249	0.575748	0.782874	Coq8b
ENSMUSG00000003778	898.614	-0.0376238	0.0588621	0.414876	0.663485	Brd8
ENSMUSG00000003779	1316.56	0.0450503	0.0739584	0.355229	0.612702	Kif20a
ENSMUSG00000003808	1198.61	-0.00925162	0.0510769	0.828891	0.920442	Farsa
ENSMUSG00000003809	925.59	-0.0598489	0.052991	0.171683	0.415992	Gcdh
ENSMUSG00000003810	3760.42	0.030776	0.0645685	0.518343	0.743741	Mast2
ENSMUSG00000003812	352.112	-0.118448	0.0909917	0.0280715	0.151202	Dnase2a
ENSMUSG00000003813	1791.44	-0.0377437	0.0435132	0.326037	0.58863	Rad23a
ENSMUSG00000003814	33896.3	0.0640511	0.0470595	0.114777	0.336529	Calr
ENSMUSG00000003824	323.031	-0.120229	0.0820838	0.0227481	0.133027	Syce2
ENSMUSG00000003847	965.453	0.0334728	0.0706483	0.489249	0.72162	Nfat5
ENSMUSG00000003848	885.258	-0.050478	0.0501753	0.233383	0.491776	Nob1
ENSMUSG00000003849	943.765	0.076561	0.105849	0.124349	0.351122	Nqo1
ENSMUSG00000003863	219.73	0.073555	0.0916116	0.14022	0.37597	Ppfia3
ENSMUSG00000003865	1115.23	0.0559783	0.0672849	0.247676	0.507428	Gys1
ENSMUSG00000003868	2030.74	-0.018207	0.0662972	0.703611	0.860025	Ruvbl2
ENSMUSG00000003873	1905.66	-0.132506	0.054882	0.00305657	0.0431923	Bax
ENSMUSG00000003882	35.4183	0.0160399	0.0980293	0.699993	0.858461	Il7r
ENSMUSG00000003923	1020.94	-0.053259	0.0683023	0.272491	0.535095	Tfam
ENSMUSG00000003929	233.597	-0.0182158	0.0730879	0.705325	0.860758	Zfp81
ENSMUSG00000003934	4.71145	0.263755	0.358351	0.00321155	NA	Efnb3
ENSMUSG00000003948	520.419	0.0670267	0.0748484	0.175858	0.421347	Mmd
ENSMUSG00000003949	28.8344	0.0956368	0.188769	0.0651739	0.246867	Hlf
ENSMUSG00000003955	4284.49	0.0122404	0.0662942	0.79801	0.906553	Fam162a
ENSMUSG00000003970	35082.9	-0.085342	0.047653	0.0371735	0.178381	Rpl8
ENSMUSG00000003992	37.1297	-0.0663284	0.118811	0.162044	0.404757	Ssbp2
ENSMUSG00000004018	248.025	-0.0377133	0.0566434	0.405448	0.655434	Fancl
ENSMUSG00000004031	1.77482	-0.00413477	0.150515	0.864316	NA	Brinp2
ENSMUSG00000004032	2907.35	-0.105562	0.0888884	0.0453597	0.200553	Gstm5
ENSMUSG00000004035	885.357	0.00809412	0.0870445	0.856946	0.93553	Gstm7
ENSMUSG00000004038	1087.09	0.589032	0.238379	7.93374e-05	0.00661515	Gstm3
ENSMUSG00000004040	5834.12	0.0717844	0.0511934	0.0943078	0.3015	Stat3
ENSMUSG00000004043	410.039	-0.19759	0.143443	0.00440022	0.0526779	Stat5a
ENSMUSG00000004044	1236.47	0.0688537	0.0698069	0.160549	0.403016	Cavin1
ENSMUSG00000004054	2706.23	0.0665771	0.054691	0.135388	0.368547	Map3k11
ENSMUSG00000004056	2936.22	-0.00984554	0.0400546	0.785104	0.90084	Akt2
ENSMUSG00000004069	2092.6	-0.000793276	0.0439368	0.983651	0.993797	Dnaja3
ENSMUSG00000004070	1421.61	-0.00754809	0.0433223	0.843828	0.927287	Hmox2
ENSMUSG00000004071	1176.69	0.0104322	0.0553119	0.815688	0.914583	Cdip1
ENSMUSG00000004085	582.515	0.0539796	0.0706764	0.268881	0.531747	Map3k20
ENSMUSG00000004096	1767.6	-0.0190455	0.0454907	0.631253	0.818906	Cwc15
ENSMUSG00000004098	124.297	0.461008	0.323187	0.000809338	0.0221742	Col5a3
ENSMUSG00000004099	1916.06	0.0632293	0.0867598	0.197614	0.449602	Dnmt1
ENSMUSG00000004100	756.854	-0.0216526	0.0705019	0.653518	0.832434	Ppan
ENSMUSG00000004105	201.807	0.242631	0.256608	0.00675104	0.0665431	Angptl2
ENSMUSG00000004110	5.3642	0.0070482	0.138066	0.815907	NA	Cacna1e
ENSMUSG00000004113	23.1251	0.041316	0.145711	0.277568	0.540527	Cacna1b
ENSMUSG00000004127	183.393	-0.0696846	0.0849408	0.161082	0.403647	Trmt10a
ENSMUSG00000004151	19.63	0.074481	0.154168	0.11864	0.343159	Etv1
ENSMUSG00000004187	34.1167	-0.0400251	0.0932538	0.380764	0.636399	Kifc2
ENSMUSG00000004207	18336.5	0.023919	0.045371	0.545904	0.762506	Psap
ENSMUSG00000004221	981.693	-0.0294938	0.0551622	0.5095	0.737157	Ikbkg
ENSMUSG00000004231	4.92942	0.0683536	0.197261	0.0709711	NA	Pax2
ENSMUSG00000004233	344.67	-0.0681175	0.0778312	0.17033	0.414444	Wars2
ENSMUSG00000004263	2767.84	0.145493	0.0790836	0.00618306	0.0631061	Atn1
ENSMUSG00000004264	7369.75	0.0528455	0.0434789	0.168768	0.412551	Phb2
ENSMUSG00000004266	734.811	0.133463	0.0662347	0.00679564	0.0666673	Ptpn6
ENSMUSG00000004267	5.90658	0.0248615	0.139046	0.465223	NA	Eno2
ENSMUSG00000004268	1952.64	-0.0663052	0.0488869	0.111501	0.330762	Emg1
ENSMUSG00000004270	10597.1	0.0963016	0.0542744	0.0302855	0.158034	Lpcat3
ENSMUSG00000004285	2667.25	-0.120614	0.0597134	0.0100665	0.0840855	Atp6v1f
ENSMUSG00000004296	1.02109	0.00606245	0.158691	0.741958	NA	Il12b
ENSMUSG00000004317	2414.14	0.00512459	0.0683847	0.915026	0.963103	Clcn5
ENSMUSG00000004319	4622.86	0.112103	0.0528121	0.0103861	0.0853222	Clcn3
ENSMUSG00000004328	60.1934	0.0972483	0.161255	0.0697165	0.255982	Hif3a
ENSMUSG00000004341	1109.95	-0.0550099	0.147581	0.194217	0.445513	Gpx6
ENSMUSG00000004344	3967.4	-0.0743773	0.156597	0.117696	0.341522	Gpx5
ENSMUSG00000004347	47.4513	0.0114265	0.109708	0.764005	0.890508	Pde1c
ENSMUSG00000004356	847.396	0.0574934	0.0873446	0.23577	0.494267	Utp20
ENSMUSG00000004359	1.1196	0.00870527	0.158611	0.651064	NA	Spic
ENSMUSG00000004364	2988.05	0.0842975	0.0552672	0.0603877	0.235551	Cul3
ENSMUSG00000004366	320.59	0.187147	0.208942	0.012823	0.0944521	Sst
ENSMUSG00000004371	157.829	0.146853	0.213803	0.0260416	0.144811	Il11
ENSMUSG00000004383	596.386	-0.0782122	0.0835813	0.120623	0.345977	Large1
ENSMUSG00000004393	1302.27	-0.0339409	0.0451609	0.389897	0.643652	Ddx56
ENSMUSG00000004394	3933.32	0.0830377	0.0669809	0.0889853	0.292441	Tmed4
ENSMUSG00000004415	3.21852	0.00351907	0.147966	0.8906	NA	Col26a1
ENSMUSG00000004446	613.645	-0.0893721	0.0669761	0.0677732	0.252062	Bid
ENSMUSG00000004451	2666.27	-0.0513224	0.0494041	0.221108	0.476642	Ralb
ENSMUSG00000004455	6659.42	0.00541906	0.0561048	0.904302	0.95803	Ppp1cc
ENSMUSG00000004460	3536.47	0.0968818	0.0436926	0.0118497	0.0910587	Dnajb11
ENSMUSG00000004462	384.739	-0.130134	0.0563803	0.00418736	0.0510548	Tbccd1
ENSMUSG00000004473	65.7116	-0.132736	0.11121	0.0210091	0.127039	Clec11a
ENSMUSG00000004500	189.965	0.0099642	0.0640048	0.833633	0.922511	Zfp324
ENSMUSG00000004508	656.645	0.0979461	0.0655957	0.0443062	0.197422	Gab2
ENSMUSG00000004530	8907.25	0.139541	0.059091	0.00276803	0.0409276	Coro1c
ENSMUSG00000004535	8921.91	0.0727304	0.054777	0.103259	0.316337	Tax1bp1
ENSMUSG00000004540	2.37177	0.00252823	0.145383	0.924926	NA	Psg17
ENSMUSG00000004552	26538.7	-0.0109821	0.0859374	0.808697	0.910556	Ctse
ENSMUSG00000004558	691.25	0.016157	0.0635453	0.733001	0.874878	Ndrg2
ENSMUSG00000004561	129.608	0.00345497	0.0768565	0.942176	0.975733	Mettl17
ENSMUSG00000004562	690.541	0.0184841	0.0820661	0.692599	0.855217	Arhgef40
ENSMUSG00000004565	1507.32	0.0462257	0.047861	0.260497	0.522241	Pnpla6
ENSMUSG00000004567	762.626	0.041899	0.0625278	0.375363	0.631373	Mcoln1
ENSMUSG00000004568	878.592	0.0859671	0.0620671	0.0703788	0.25743	Arhgef18
ENSMUSG00000004591	2282.55	0.0459537	0.0340695	0.146292	0.383855	Pkn2
ENSMUSG00000004609	72.1548	0.128486	0.14569	0.0316676	0.16204	Cd33
ENSMUSG00000004610	3638.2	-0.0327119	0.0550363	0.46394	0.705076	Etfb
ENSMUSG00000004612	33.341	0.0165348	0.101842	0.683733	0.8505	Nkg7
ENSMUSG00000004626	3898.22	-0.0270432	0.0469213	0.504701	0.733942	Stxbp2
ENSMUSG00000004631	58.4554	-0.326553	0.307924	0.00292532	0.0421359	Sgce
ENSMUSG00000004633	1115.07	0.00915114	0.0496697	0.827829	0.91984	Chn2
ENSMUSG00000004637	480.515	0.0146263	0.0442975	0.707202	0.861957	Wwox
ENSMUSG00000004642	976.162	-0.032582	0.0519097	0.451058	0.693858	Slbp
ENSMUSG00000004654	3.08002	-0.0584713	0.178106	0.12509	NA	Ghrhr
ENSMUSG00000004655	2392.31	0.0444383	0.09019	0.341937	0.600728	Aqp1
ENSMUSG00000004661	142.834	0.00897777	0.0727343	0.851942	0.93238	Arid3b
ENSMUSG00000004665	781.689	-0.0368723	0.069884	0.446338	0.689938	Cnn2
ENSMUSG00000004667	1966.94	-0.0478922	0.0453136	0.226098	0.483194	Polr2e
ENSMUSG00000004668	214.789	-0.19004	0.252443	0.0134843	0.0973295	Abca13
ENSMUSG00000004677	1053.65	-0.0272953	0.0751528	0.571176	0.780095	Myo9b
ENSMUSG00000004698	36.4613	-0.0387729	0.105156	0.37037	0.626722	Hdac9
ENSMUSG00000004707	10.0788	0.0960626	0.169185	0.0705623	0.257991	Ly9
ENSMUSG00000004709	423.737	-0.423302	0.157516	3.5987e-05	0.00425763	Cd244a
ENSMUSG00000004730	97.8285	0.0521211	0.111034	0.247684	0.507428	Adgre1
ENSMUSG00000004748	429.3	0.0365102	0.0672541	0.448249	0.691576	Mtfp1
ENSMUSG00000004768	244.023	-0.0527706	0.0865795	0.27297	0.535728	Rab23
ENSMUSG00000004771	5976.86	-0.0466691	0.0537967	0.290406	0.55296	Rab11a
ENSMUSG00000004788	1536.87	-0.0147194	0.0480066	0.720655	0.868458	Eif2b2
ENSMUSG00000004789	5986.07	0.116983	0.049267	0.00517731	0.0576313	Dlst
ENSMUSG00000004791	41.1529	0.0456688	0.104529	0.306114	0.569724	Pgf
ENSMUSG00000004798	547.919	0.0471967	0.05479	0.289815	0.552492	Ulk2
ENSMUSG00000004814	105.628	0.0338946	0.10311	0.428368	0.675552	Ccl24
ENSMUSG00000004815	1064.57	0.0962516	0.07277	0.0556187	0.224835	Dgkq
ENSMUSG00000004837	60.6407	0.244503	0.192431	0.00346714	0.0463592	Grap
ENSMUSG00000004843	3686.97	0.0209997	0.0589015	0.648786	0.830096	Chmp2b
ENSMUSG00000004846	1643.34	0.0500008	0.0710774	0.30517	0.568776	Plod3
ENSMUSG00000004849	4934.72	-0.00766939	0.0535837	0.861645	0.938152	Ap1s1
ENSMUSG00000004864	4562.65	0.103763	0.061818	0.0291683	0.154725	Mapk13
ENSMUSG00000004865	1580.01	-0.0272091	0.0625586	0.564168	0.775194	Srpk1
ENSMUSG00000004872	2.09105	-0.0371929	0.177629	0.11994	NA	Pax3
ENSMUSG00000004880	1830.11	0.06509	0.0699938	0.184111	0.432365	Lbr
ENSMUSG00000004891	147.985	0.0747151	0.131979	0.125413	0.3527	Nes
ENSMUSG00000004895	1426.27	-0.0356568	0.0445316	0.361577	0.618538	Prcc
ENSMUSG00000004896	101.468	-0.0979373	0.105664	0.0642346	0.245213	Rrnad1
ENSMUSG00000004897	7602.7	-0.0168027	0.0527904	0.700245	0.858461	Hdgf
ENSMUSG00000004929	2542.51	-0.0714126	0.0636456	0.135439	0.368569	Thop1
ENSMUSG00000004931	1205.9	0.0637638	0.058052	0.165384	0.408637	Apba3
ENSMUSG00000004933	86.1869	-0.100406	0.128945	0.0630648	0.242139	Matk
ENSMUSG00000004934	793.578	0.0236033	0.0572604	0.604215	0.801586	Pias4
ENSMUSG00000004936	4104.9	-0.0229079	0.0581433	0.617361	0.810369	Map2k1
ENSMUSG00000004937	3315.34	0.0630544	0.0368337	0.0616269	0.238787	Sgta
ENSMUSG00000004945	1401.63	-0.0563744	0.0611563	0.230183	0.488108	Tmem242
ENSMUSG00000004947	368.128	-0.0464449	0.0498148	0.270671	0.53329	Dtx2
ENSMUSG00000004948	0.874748	0.00119813	0.15918	0.944422	NA	Zp3
ENSMUSG00000004951	416.159	0.00267771	0.0899802	0.951181	0.980007	Hspb1
ENSMUSG00000004952	247.828	0.167971	0.149099	0.011341	0.0889564	Rasa4
ENSMUSG00000004961	71.0689	-6.57115e-05	0.0981298	0.998715	0.999195	Syt5
ENSMUSG00000004980	11544.5	0.00675921	0.0495879	0.872245	0.943584	Hnrnpa2b1
ENSMUSG00000004994	155.634	0.0353952	0.0835925	0.453809	0.696341	Ccdc130
ENSMUSG00000004996	840.972	-0.152232	0.0637721	0.00170694	0.0316568	Mri1
ENSMUSG00000005034	855.445	-0.04316	0.0615506	0.35856	0.615848	Prkacb
ENSMUSG00000005043	476.58	0.0871118	0.0711238	0.0798851	0.275242	Sgsh
ENSMUSG00000005045	5.42248	0.012578	0.131339	0.704475	NA	Chd5
ENSMUSG00000005054	2354.83	-0.128568	0.0521412	0.00303381	0.0431122	Cstb
ENSMUSG00000005057	28.5053	0.0281806	0.0973219	0.514348	0.740978	Sh2b2
ENSMUSG00000005069	1262.28	0.0576819	0.0494762	0.169489	0.413308	Pex5
ENSMUSG00000005078	631.673	-0.0971783	0.0522447	0.0253458	0.142544	Jkamp
ENSMUSG00000005087	4818.21	0.0667157	0.079557	0.178775	0.425451	Cd44
ENSMUSG00000005089	24.4668	0.0779158	0.193004	0.078069	0.271548	Slc1a2
ENSMUSG00000005102	239.512	0.0041723	0.0703011	0.9309	0.970144	Eif2ak4
ENSMUSG00000005103	11054.9	0.0620513	0.0416435	0.0950818	0.303063	Wdr1
ENSMUSG00000005107	487.662	0.226123	0.169139	0.00344483	0.0460967	Slc2a9
ENSMUSG00000005124	81.0027	0.0916833	0.168994	0.0773211	0.269994	Ccn4
ENSMUSG00000005125	8109.89	0.0169907	0.0672063	0.723166	0.869797	Ndrg1
ENSMUSG00000005131	6.1719	-0.00406971	0.123298	0.905607	NA	4930550C14Rik
ENSMUSG00000005142	3773.72	0.0160957	0.056583	0.722165	0.869385	Man2b1
ENSMUSG00000005148	7722.45	0.163839	0.0518658	0.000140656	0.00883866	Klf5
ENSMUSG00000005150	443.813	-0.0786044	0.0513915	0.0676265	0.251868	Wdr83
ENSMUSG00000005161	8410.83	-0.110587	0.051551	0.0102861	0.0849385	Prdx2
ENSMUSG00000005198	6398.25	0.0430017	0.0806633	0.37216	0.628616	Polr2a
ENSMUSG00000005204	2490.93	-0.0795361	0.0460501	0.0467727	0.204325	Senp3
ENSMUSG00000005225	822.13	0.106394	0.0767308	0.038116	0.181281	Plekha8
ENSMUSG00000005233	345.696	-0.0599495	0.0720066	0.221994	0.477891	Spc25
ENSMUSG00000005237	154.947	0.316574	0.247811	0.00221227	0.0363868	Dnah2
ENSMUSG00000005251	2032.94	-0.0443791	0.0466967	0.272028	0.534552	Ripk4
ENSMUSG00000005262	1254.01	-0.0191122	0.0399542	0.595844	0.795092	Ufd1
ENSMUSG00000005267	33.0714	0.0156125	0.0903106	0.723264	0.869854	Zfp287
ENSMUSG00000005268	600.869	0.375211	0.300695	0.00169616	0.0316279	Prlr
ENSMUSG00000005299	4086.43	0.124832	0.0623099	0.00913031	0.0792535	Letm1
ENSMUSG00000005312	5515.89	0.0534209	0.0411532	0.147116	0.385016	Ubqln1
ENSMUSG00000005320	582.36	0.0790735	0.0720873	0.111322	0.330347	Fgfr4
ENSMUSG00000005338	24.1206	-0.000556145	0.111759	0.987998	0.995361	Cadm3
ENSMUSG00000005339	10.5848	0.0833932	0.196675	0.0699535	0.256374	Fcer1a
ENSMUSG00000005354	5003.72	-0.0254214	0.0492788	0.543743	0.76075	Txn2
ENSMUSG00000005355	1.09725	0.00194411	0.150243	0.93592	NA	Casp14
ENSMUSG00000005360	354.879	-0.0540717	0.118214	0.227867	0.485109	Slc1a3
ENSMUSG00000005362	670.223	-0.00925841	0.057844	0.839549	0.925598	Crbn
ENSMUSG00000005364	16.1897	0.0218678	0.125509	0.547313	0.763595	Il5ra
ENSMUSG00000005370	1255.41	-0.00500509	0.0683285	0.916993	0.963674	Msh6
ENSMUSG00000005371	1141.07	0.0562581	0.0464647	0.162327	0.405207	Fbxo11
ENSMUSG00000005373	496.313	0.37664	0.193788	0.000310954	0.013678	Mlxipl
ENSMUSG00000005374	1027.76	0.0661224	0.0662147	0.171711	0.416001	Tbl2
ENSMUSG00000005378	1003.94	0.0196539	0.0500423	0.642005	0.825878	Bud23
ENSMUSG00000005397	915.91	0.0751942	0.148559	0.119038	0.343847	Nid1
ENSMUSG00000005410	2334.23	0.0386903	0.0698354	0.424499	0.671907	Mcm5
ENSMUSG00000005413	544.864	0.0318758	0.0630097	0.500532	0.730904	Hmox1
ENSMUSG00000005417	2324.79	0.0140288	0.0622102	0.765572	0.891381	Mprip
ENSMUSG00000005442	2671.71	0.0636666	0.0707186	0.194394	0.445654	Cic
ENSMUSG00000005447	2126.51	-0.055872	0.045784	0.160907	0.403442	Pafah1b3
ENSMUSG00000005465	18.2059	0.0514308	0.108335	0.255512	0.517083	Il27ra
ENSMUSG00000005469	2077.85	0.063653	0.0406794	0.0812712	0.277946	Prkaca
ENSMUSG00000005470	434.417	0.0345118	0.07056	0.475986	0.713036	Asf1b
ENSMUSG00000005474	1.35846	0.035458	0.167723	0.212268	NA	Myl10
ENSMUSG00000005481	3103.37	-0.0111525	0.0502654	0.792484	0.904709	Ddx39a
ENSMUSG00000005483	1921.88	-0.0432331	0.0393316	0.224339	0.480527	Dnajb1
ENSMUSG00000005493	2.02047	0.00533806	0.138069	0.859197	NA	Msh4
ENSMUSG00000005501	527.416	0.0093456	0.0477995	0.819889	0.916359	Usp40
ENSMUSG00000005503	32.0428	0.0545679	0.156863	0.182506	0.430317	Evx1
ENSMUSG00000005505	342.059	-0.0930896	0.0541275	0.0359442	0.17484	Kbtbd4
ENSMUSG00000005506	3193.33	0.0898759	0.0532625	0.0409081	0.188608	Celf1
ENSMUSG00000005510	3092.67	-0.0350325	0.0469298	0.387532	0.641648	Ndufs3
ENSMUSG00000005514	14879.6	0.0946214	0.0645428	0.050381	0.211731	Por
ENSMUSG00000005533	161.114	0.033065	0.0906812	0.466898	0.707003	Igf1r
ENSMUSG00000005534	1123.99	0.043993	0.0672166	0.361739	0.618645	Insr
ENSMUSG00000005540	4.52916	0.0462894	0.154808	0.224624	NA	Fcer2a
ENSMUSG00000005547	512.075	-0.0168642	0.127803	0.628141	0.817203	Cyp2a5
ENSMUSG00000005553	2360.1	-0.00658275	0.125684	0.845994	0.928477	Atp4a
ENSMUSG00000005566	6765	0.000432963	0.0619554	0.992645	0.997698	Trim28
ENSMUSG00000005575	3713.8	0.0300382	0.0369262	0.374621	0.630722	Ube2m
ENSMUSG00000005580	320.846	0.20224	0.0777795	0.000179259	0.0101158	Adcy9
ENSMUSG00000005583	38.2795	0.0115486	0.1073	0.765126	0.891305	Mef2c
ENSMUSG00000005609	2253.58	0.0552166	0.0525883	0.205219	0.458129	Ctr9
ENSMUSG00000005610	32162.5	0.00949462	0.0423069	0.800888	0.9073	Eif4g2
ENSMUSG00000005611	49.0509	0.100515	0.15309	0.0648422	0.246535	Irag1
ENSMUSG00000005615	5007.85	0.157063	0.111956	0.00888976	0.078127	Pcyt1a
ENSMUSG00000005621	914.662	-0.0119653	0.0723955	0.803694	0.908175	Zfp592
ENSMUSG00000005625	3557.3	-0.0464446	0.0360469	0.161316	0.403996	Psmd4
ENSMUSG00000005628	1.0312	-0.0053726	0.162878	0.693543	NA	Tmod4
ENSMUSG00000005640	8.7725	0.265851	0.298304	0.00543993	0.0592164	Insrr
ENSMUSG00000005656	2759.25	-0.152921	0.06948	0.00248873	0.0385675	Snx6
ENSMUSG00000005667	636.091	0.012307	0.0697867	0.798199	0.906648	Mthfd2
ENSMUSG00000005672	1871.34	-0.283309	0.246156	0.00351325	0.0465404	Kit
ENSMUSG00000005674	1166.47	-0.157299	0.086629	0.00446818	0.0531196	Tomm40l
ENSMUSG00000005677	258.766	0.191245	0.185631	0.00982158	0.0828364	Nr1i3
ENSMUSG00000005681	37.1011	-0.043097	0.0983998	0.339676	0.599333	Apoa2
ENSMUSG00000005682	491.563	0.0321757	0.0566195	0.477623	0.714176	Pan2
ENSMUSG00000005683	14627.6	0.158876	0.0566231	0.000474721	0.0169655	Cs
ENSMUSG00000005686	502.691	0.0622158	0.0790345	0.207629	0.461387	Ampd3
ENSMUSG00000005687	1515.73	-0.0996439	0.0489334	0.0168156	0.111466	Bcas2
ENSMUSG00000005696	2.40305	-0.00632472	0.138493	0.833233	NA	Sh2d1a
ENSMUSG00000005698	2112.65	0.0161976	0.0492353	0.698686	0.858409	Ctcf
ENSMUSG00000005699	88.6457	-0.0435579	0.0691229	0.368788	0.625524	Pard6a
ENSMUSG00000005705	0.96017	0.0272961	0.168714	0.214972	NA	Agrp
ENSMUSG00000005718	410.51	-0.0465202	0.0753909	0.34001	0.599474	Tfap4
ENSMUSG00000005732	3808.24	-0.0115266	0.0553187	0.79677	0.906539	Ranbp1
ENSMUSG00000005763	21.3793	0.0421727	0.0970808	0.351114	0.609405	Cd247
ENSMUSG00000005774	364.21	-0.0253231	0.0725438	0.600032	0.798089	Rfx5
ENSMUSG00000005779	5703.12	-0.0694202	0.0464333	0.0844899	0.283867	Psmb4
ENSMUSG00000005800	20.9896	0.23727	0.227574	0.00610554	0.0628695	Mmp8
ENSMUSG00000005802	2257.55	0.074299	0.0742688	0.13531	0.368506	Slc30a4
ENSMUSG00000005803	3580.48	0.107654	0.0873756	0.0412837	0.189607	Sqor
ENSMUSG00000005804	1011.91	-0.0122558	0.0539323	0.781392	0.899085	Bloc1s6
ENSMUSG00000005813	2395.13	0.035997	0.0411516	0.328746	0.590971	Metap1
ENSMUSG00000005823	1863.19	-0.0371681	0.0467141	0.357746	0.615004	Gpr108
ENSMUSG00000005824	3.5936	0.00916549	0.130793	0.779976	NA	Tnfsf14
ENSMUSG00000005836	2575.84	0.260184	0.0484269	1.1588e-10	6.62642e-07	Gata6
ENSMUSG00000005846	2992.93	-0.067084	0.0534794	0.127617	0.356249	Rsl1d1
ENSMUSG00000005871	2416.22	0.0475588	0.0831096	0.323363	0.585831	Apc
ENSMUSG00000005873	2245.24	-0.105862	0.0622368	0.0265682	0.146297	Reep5
ENSMUSG00000005881	5036.75	-0.0149303	0.0395806	0.676404	0.846616	Ergic3
ENSMUSG00000005882	968.203	-0.0794158	0.0531283	0.0703355	0.257327	Uqcc1
ENSMUSG00000005886	1547.81	0.0482966	0.0640012	0.31106	0.573915	Ncoa2
ENSMUSG00000005892	1.05423	0.00243444	0.159542	0.885558	NA	Trh
ENSMUSG00000005893	1128.12	0.0165321	0.0586471	0.719381	0.868044	Nr2c2
ENSMUSG00000005897	557.747	-0.0167719	0.0442873	0.666619	0.840226	Nr2c1
ENSMUSG00000005899	865.235	0.0598011	0.0650961	0.213307	0.467998	Smpd4
ENSMUSG00000005907	272.842	0.0897016	0.0659383	0.0653513	0.247211	Pex1
ENSMUSG00000005917	1.45741	-0.0172521	0.157856	0.460726	NA	Otx1
ENSMUSG00000005936	1220.16	-0.0589849	0.0409425	0.107985	0.324486	Kctd20
ENSMUSG00000005947	137.233	0.0543574	0.0985786	0.245748	0.505916	Itgae
ENSMUSG00000005949	294.086	0.087093	0.0644689	0.0710326	0.259214	Ctns
ENSMUSG00000005950	1.70406	0.0168217	0.1563	0.486781	NA	P2rx5
ENSMUSG00000005951	403.419	0.22304	0.16299	0.00328467	0.0448435	Shpk
ENSMUSG00000005952	2.58757	-0.00965167	0.139499	0.748746	NA	Trpv1
ENSMUSG00000005958	2749.13	0.0487642	0.0782379	0.316816	0.579483	Ephb3
ENSMUSG00000005968	843.791	-0.0671817	0.0667849	0.166113	0.409437	Tuft1
ENSMUSG00000005973	1361.37	-0.571953	0.172259	1.11592e-05	0.00222599	Rcn1
ENSMUSG00000005980	252.472	0.0338814	0.123452	0.390901	0.644252	Dnase1
ENSMUSG00000005981	2918.16	0.0101154	0.0486641	0.807569	0.909886	Trap1
ENSMUSG00000005982	2153.66	0.137052	0.0487181	0.000948711	0.0237222	Naa60
ENSMUSG00000005983	136.924	0.00479102	0.074315	0.920439	0.965167	1700037C18Rik
ENSMUSG00000005986	39.6431	-0.283517	0.260459	0.00393733	0.0494472	Ankrd13d
ENSMUSG00000006005	2459.97	0.0611846	0.0721033	0.213018	0.467783	Tpr
ENSMUSG00000006010	734.795	0.0529126	0.0631633	0.265469	0.527708	Odr4
ENSMUSG00000006014	0.832905	0.00175353	0.165369	0.850129	NA	Prg4
ENSMUSG00000006019	394.157	-0.0273402	0.0716235	0.571614	0.780122	Dhx34
ENSMUSG00000006021	278.463	0.0679985	0.0563968	0.133569	0.366088	Kptn
ENSMUSG00000006024	3423.45	-0.010888	0.0447246	0.781246	0.899059	Napa
ENSMUSG00000006050	1574.38	-0.0256124	0.0391764	0.47037	0.709528	Sra1
ENSMUSG00000006057	7181.57	1.40559e-05	0.0574831	0.999754	0.999871	Atp5g1
ENSMUSG00000006058	1283.61	0.0363372	0.0455535	0.360231	0.617236	Snf8
ENSMUSG00000006095	1944.8	-0.0134248	0.0527053	0.758168	0.887634	Tbcb
ENSMUSG00000006127	724.449	0.0113056	0.0545063	0.799076	0.906683	Inpp5k
ENSMUSG00000006134	1222.58	0.107861	0.0539788	0.0149492	0.103827	Crkl
ENSMUSG00000006143	10.9499	-0.0314175	0.120272	0.425271	0.672646	Upk3bl
ENSMUSG00000006154	190.672	0.0134685	0.0890756	0.761597	0.88897	Eps8l1
ENSMUSG00000006169	6418.9	0.175387	0.0472992	1.38255e-05	0.00241952	Clint1
ENSMUSG00000006179	68.9974	0.0622721	0.0914612	0.200199	0.452283	Prss16
ENSMUSG00000006191	235.659	-0.0277363	0.0715286	0.566098	0.776629	Cdkal1
ENSMUSG00000006204	102.427	0.0286354	0.129733	0.440545	0.685367	Cdcp3
ENSMUSG00000006205	2552.6	-0.016271	0.0947532	0.702942	0.859636	Htra1
ENSMUSG00000006215	478.46	-0.0477903	0.0707118	0.32629	0.588777	Zbtb17
ENSMUSG00000006218	113.818	-0.227145	0.255621	0.00831406	0.0751859	Fam131c
ENSMUSG00000006219	4245.63	0.0682363	0.0445954	0.0809963	0.27749	Fblim1
ENSMUSG00000006221	8.16544	0.163764	0.305894	0.00577483	0.0608894	Hspb7
ENSMUSG00000006235	9.13056	0.0111629	0.115663	0.760828	0.888728	Epor
ENSMUSG00000006241	18.2944	-0.471465	0.231213	0.000233748	0.0116868	Ccdc159
ENSMUSG00000006262	2423.84	0.0284986	0.0479628	0.488474	0.721213	Mob1b
ENSMUSG00000006273	5870.43	-0.054225	0.0469668	0.181266	0.429071	Atp6v1b2
ENSMUSG00000006276	1086.79	0.000354229	0.051275	0.993413	0.9977	Eps15l1
ENSMUSG00000006281	1629.86	0.237103	0.13392	0.000946869	0.0237208	Tep1
ENSMUSG00000006288	592.739	-0.147824	0.0738849	0.00434424	0.0524089	Ttc5
ENSMUSG00000006289	799.412	-0.0706326	0.0646751	0.141898	0.378225	Osgep
ENSMUSG00000006299	3587.04	-0.0516185	0.0330878	0.0942963	0.3015	Aamp
ENSMUSG00000006301	6894.48	0.0232388	0.0472725	0.568422	0.778716	Tmbim1
ENSMUSG00000006304	13160.6	0.0263143	0.0477634	0.521253	0.74561	Arpc2
ENSMUSG00000006307	1103.57	-0.0195124	0.0794076	0.680557	0.848781	Kmt2b
ENSMUSG00000006310	11.5905	-0.0111192	0.0990028	0.78582	0.901217	Zbtb32
ENSMUSG00000006313	20.1485	0.0952242	0.147468	0.0735697	0.263319	Upk1a
ENSMUSG00000006315	2728.82	-0.0568236	0.0553648	0.205251	0.458129	Tmem147
ENSMUSG00000006333	33002.9	-0.112972	0.0545251	0.0112805	0.0889179	Rps9
ENSMUSG00000006335	272.826	-0.0136205	0.0621964	0.772184	0.894122	Tfpt
ENSMUSG00000006342	504.734	0.0397533	0.100303	0.369333	0.626017	Susd2
ENSMUSG00000006344	44.1268	0.0975946	0.159752	0.0692751	0.255353	Ggt5
ENSMUSG00000006345	6242.25	0.108179	0.108995	0.0468186	0.204368	Ggt1
ENSMUSG00000006356	794.602	0.143861	0.127904	0.0176869	0.114454	Crip2
ENSMUSG00000006360	8663.62	0.0473647	0.0807724	0.327985	0.590336	Crip1
ENSMUSG00000006362	119.72	0.285231	0.19139	0.00148197	0.0299633	Cbfa2t3
ENSMUSG00000006369	2901.96	0.0815045	0.0657235	0.092855	0.299268	Fbln1
ENSMUSG00000006373	3998.87	0.102186	0.0804424	0.0478858	0.206402	Pgrmc1
ENSMUSG00000006378	864.35	-0.0661499	0.0822939	0.181761	0.429374	Gcat
ENSMUSG00000006386	688.971	-0.0218961	0.113887	0.570619	0.779687	Tek
ENSMUSG00000006389	1.85321	0.00460196	0.141244	0.873102	NA	Mpl
ENSMUSG00000006390	4537.88	0.000711518	0.0548524	0.98726	0.995091	Elovl1
ENSMUSG00000006392	954.36	-0.033481	0.0452395	0.396934	0.648084	Med8
ENSMUSG00000006395	400.854	0.0227678	0.0808728	0.629478	0.818026	Hyi
ENSMUSG00000006398	1326.67	0.0423052	0.0726365	0.384487	0.639272	Cdc20
ENSMUSG00000006403	134.08	0.0576027	0.104641	0.21769	0.472479	Adamts4
ENSMUSG00000006411	558.282	-0.176421	0.085258	0.00153205	0.0303194	Nectin4
ENSMUSG00000006412	1142.95	-0.00182787	0.048326	0.964735	0.985238	Pfdn2
ENSMUSG00000006418	2622.69	-0.0662206	0.0614933	0.160275	0.402683	Rnf114
ENSMUSG00000006423	730.019	-0.093455	0.0652817	0.0542513	0.221102	Steep1
ENSMUSG00000006435	387.368	-0.0825021	0.10639	0.103912	0.31719	Neurl1a
ENSMUSG00000006442	1377.41	-0.0619308	0.0751196	0.209334	0.463791	Srm
ENSMUSG00000006445	3926.79	0.0686961	0.0791491	0.167162	0.410782	Epha2
ENSMUSG00000006456	1566.3	0.0991923	0.0643421	0.0402195	0.187153	Rbm14
ENSMUSG00000006457	4.38987	-0.0355227	0.147074	0.319315	NA	Actn3
ENSMUSG00000006462	1.19532	0.00206882	0.161049	0.891783	NA	A530013C23Rik
ENSMUSG00000006463	245.526	-0.109385	0.0551879	0.014832	0.103348	Zdhhc24
ENSMUSG00000006464	34.1385	-0.0274706	0.103734	0.509211	0.736988	Bbs1
ENSMUSG00000006471	392.496	0.0381417	0.0607811	0.414663	0.663268	Ndor1
ENSMUSG00000006476	928.596	-0.103123	0.0676378	0.036575	0.176841	Nsmf
ENSMUSG00000006494	3381.96	0.0184758	0.0604972	0.69175	0.854972	Pdk1
ENSMUSG00000006498	11805.7	0.0901332	0.0673312	0.0660075	0.248379	Ptbp1
ENSMUSG00000006517	1481.41	0.0851304	0.0564702	0.0608631	0.236764	Mvd
ENSMUSG00000006519	4614.35	-0.0655425	0.06138	0.164238	0.407389	Cyba
ENSMUSG00000006522	18.9138	0.117747	0.202707	0.0424343	0.19257	Itih3
ENSMUSG00000006526	480.343	-0.0686093	0.0602307	0.142399	0.378606	Stimate
ENSMUSG00000006527	288.287	-0.0262186	0.0689832	0.58654	0.788936	Sfmbt1
ENSMUSG00000006538	3779.86	-0.129896	0.0935549	0.0183862	0.117124	Ihh
ENSMUSG00000006542	3.98357	0.0131641	0.132527	0.689422	NA	Prkag3
ENSMUSG00000006546	6.04595	0.0316336	0.130212	0.403047	NA	Cryba2
ENSMUSG00000006567	550.039	0.109632	0.0897675	0.0391038	0.18429	Atp7b
ENSMUSG00000006574	10.4857	0.0178331	0.12579	0.615006	0.809077	Slc4a1
ENSMUSG00000006575	106.972	-0.0210086	0.0883801	0.641043	0.825368	Rundc3a
ENSMUSG00000006576	35.8283	0.0233303	0.103599	0.569509	0.779159	Slc4a3
ENSMUSG00000006585	851.492	0.0802759	0.0785292	0.110715	0.329227	Cdt1
ENSMUSG00000006586	9.82789	0.0936397	0.208929	0.0526969	0.217155	Runx1t1
ENSMUSG00000006587	171.007	-0.0391707	0.0814956	0.413026	0.661779	Snai3
ENSMUSG00000006589	6745.92	-0.0428688	0.0520479	0.322255	0.584812	Aprt
ENSMUSG00000006599	1219.41	0.0254347	0.0535296	0.56316	0.774451	Gtf2h1
ENSMUSG00000006611	155.66	0.122864	0.093062	0.0242033	0.13883	Hfe
ENSMUSG00000006638	78.3048	-0.0289835	0.0838458	0.535743	0.755926	Abhd1
ENSMUSG00000006641	324.958	0.171685	0.11087	0.00495696	0.0565592	Slc5a6
ENSMUSG00000006642	685.037	-0.046786	0.0948608	0.311772	0.574608	Tcf23
ENSMUSG00000006649	22.1383	-0.042009	0.111616	0.328119	0.590401	Nphs1
ENSMUSG00000006651	1629.34	-0.0202262	0.071387	0.674974	0.845703	Aplp1
ENSMUSG00000006673	1936.88	0.0130511	0.0481134	0.751553	0.884989	Qrich1
ENSMUSG00000006675	21.254	-0.0833326	0.121716	0.100629	0.312565	P4htm
ENSMUSG00000006676	2519.89	0.049496	0.0609336	0.290949	0.553462	Usp19
ENSMUSG00000006678	573.027	-0.00141176	0.0783362	0.976215	0.990876	Pola1
ENSMUSG00000006699	13888.5	0.0170791	0.0513899	0.690997	0.854538	Cdc42
ENSMUSG00000006705	566.331	-0.0181757	0.070034	0.706034	0.861146	Pknox1
ENSMUSG00000006711	87.0915	0.22602	0.225244	0.0072325	0.0690448	D130043K22Rik
ENSMUSG00000006715	511.869	-0.0245635	0.0569294	0.588583	0.789888	Gmnn
ENSMUSG00000006717	652.006	0.0246938	0.0612953	0.598097	0.796426	Acot13
ENSMUSG00000006720	85.3741	-0.227287	0.137616	0.00149025	0.0299633	Zfp184
ENSMUSG00000006724	5.24256	-0.00866133	0.130203	0.792419	NA	Cyp27b1
ENSMUSG00000006728	6948.87	-0.158327	0.0695371	0.00176393	0.0323196	Cdk4
ENSMUSG00000006731	3743.82	0.231583	0.133593	0.00112559	0.0258908	B4galnt1
ENSMUSG00000006732	632.528	-0.0144514	0.0564567	0.749271	0.883662	Mettl1
ENSMUSG00000006736	2347.72	-0.0846592	0.050579	0.0468302	0.204368	Tspan31
ENSMUSG00000006740	9055.24	0.0486295	0.0554461	0.278483	0.541054	Kif5b
ENSMUSG00000006763	469.645	-0.145408	0.0670248	0.0034186	0.0458678	Saal1
ENSMUSG00000006764	12.7879	-0.0578777	0.156958	0.169497	0.413308	Tph2
ENSMUSG00000006777	5828.97	0.0518278	0.0885872	0.278135	0.540944	Krt23
ENSMUSG00000006782	1761.53	0.0583932	0.06698	0.227724	0.485109	Cnp
ENSMUSG00000006784	7.25821	-0.0499374	0.131222	0.241692	NA	Odad4
ENSMUSG00000006800	7398.93	0.109935	0.0759647	0.0321391	0.163313	Sulf2
ENSMUSG00000006818	2366.04	0.0133957	0.0450918	0.734099	0.875506	Sod2
ENSMUSG00000006850	237.634	-0.123077	0.0587036	0.00806932	0.0737895	Tmco6
ENSMUSG00000006906	649.973	0.0562047	0.0449939	0.153331	0.394008	Stambp
ENSMUSG00000006920	900.236	0.019996	0.056793	0.65929	0.836514	Ezh1
ENSMUSG00000006930	125.811	-0.000650932	0.0866675	0.988441	0.995521	Hap1
ENSMUSG00000006931	370.153	-0.230923	0.191531	0.00453688	0.0536649	P3h4
ENSMUSG00000006932	42194	0.0606809	0.0419718	0.10468	0.318797	Ctnnb1
ENSMUSG00000006941	454.414	-0.00515357	0.0613031	0.912318	0.962353	Eif1b
ENSMUSG00000006958	19.2318	0.0672592	0.128032	0.154128	0.394891	Chrd
ENSMUSG00000006998	8606.45	0.00671275	0.0401441	0.852769	0.932869	Psmd2
ENSMUSG00000007021	4.02848	0.0129447	0.132068	0.695101	NA	Syngr3
ENSMUSG00000007029	4369.53	0.0381353	0.077162	0.430241	0.677136	Vars
ENSMUSG00000007030	83.5153	-0.0485888	0.0876468	0.30738	0.570868	Vwa7
ENSMUSG00000007033	1.44338	0.0212289	0.148552	0.476234	NA	Hspa1l
ENSMUSG00000007034	4284.8	0.0994781	0.0548257	0.0261042	0.145019	Slc44a4
ENSMUSG00000007035	32.5416	-0.0119349	0.0898695	0.786417	0.901322	Msh5
ENSMUSG00000007036	1841.03	-0.0487539	0.0516832	0.258353	0.519462	Abhd16a
ENSMUSG00000007038	2237.19	-0.127837	0.0514713	0.00296389	0.0424775	Neu1
ENSMUSG00000007039	532.212	-0.320828	0.112241	1.2421e-05	0.00231612	Ddah2
ENSMUSG00000007041	16617.7	-0.0747872	0.0562901	0.0987912	0.310055	Clic1
ENSMUSG00000007050	738.239	0.0108793	0.0690176	0.821022	0.916611	Lsm2
ENSMUSG00000007080	704.243	0.0482418	0.0854554	0.313776	0.576659	Pole
ENSMUSG00000007097	379.661	-0.0212368	0.10037	0.60916	0.804654	Atp1a2
ENSMUSG00000007107	1.48108	-0.0205132	0.152384	0.461789	NA	Atp1a4
ENSMUSG00000007122	532.339	-0.64905	0.261516	6.70576e-05	0.00607304	Casq1
ENSMUSG00000007207	130.903	0.0141838	0.0905905	0.746689	0.882498	Stx1a
ENSMUSG00000007209	1.41075	0.000606762	0.152105	0.978914	NA	Ceacam9
ENSMUSG00000007216	130.416	-0.117407	0.12032	0.0373079	0.178726	Zfp775
ENSMUSG00000007279	11.7575	-0.105801	0.183501	0.0560002	0.225566	Scube2
ENSMUSG00000007338	989.753	-0.0911098	0.0564569	0.0449004	0.199259	Mrpl49
ENSMUSG00000007379	121.388	-0.0925328	0.109647	0.0766593	0.269017	Dennd2c
ENSMUSG00000007411	1562.78	0.0130272	0.048319	0.752663	0.885495	Mark3
ENSMUSG00000007415	2297.98	-0.0753347	0.040954	0.0400453	0.186729	Gatad1
ENSMUSG00000007440	1.07242	0.00269667	0.165494	0.771809	NA	Pcdha10
ENSMUSG00000007457	4.50645	-0.00122108	0.149961	0.959953	NA	2310003L06Rik
ENSMUSG00000007458	7447.62	-0.049973	0.0513168	0.244625	0.504716	M6pr
ENSMUSG00000007476	1133.43	0.010208	0.0582487	0.82389	0.918139	Lrrc8a
ENSMUSG00000007564	8133.43	-0.0377367	0.0433817	0.325053	0.587328	Ppp2r1a
ENSMUSG00000007570	467.299	-0.0956081	0.065178	0.0489314	0.208554	Fance
ENSMUSG00000007589	891.738	-0.0147705	0.0516347	0.731744	0.873905	Tinf2
ENSMUSG00000007591	19.8048	0.000698966	0.092015	0.987021	0.995065	Tssk4
ENSMUSG00000007594	28.6746	0.246158	0.257731	0.0064621	0.0649047	Hapln4
ENSMUSG00000007603	713.261	-0.0133753	0.0512347	0.755139	0.886429	Dus3l
ENSMUSG00000007610	434.524	-0.0118647	0.067655	0.804713	0.90887	Gtpbp3
ENSMUSG00000007613	1291.37	-0.10804	0.0486388	0.00923434	0.079618	Tgfbr1
ENSMUSG00000007617	648.765	0.0417871	0.0488533	0.315599	0.578244	Homer1
ENSMUSG00000007646	46.4302	-0.0333515	0.0885376	0.468387	0.707883	Rad51c
ENSMUSG00000007655	241.904	0.110681	0.134153	0.0482914	0.207369	Cav1
ENSMUSG00000007656	3552.49	-0.0367282	0.0451939	0.352395	0.61071	Arpp19
ENSMUSG00000007659	2450.06	-0.0162666	0.0456915	0.682783	0.850078	Bcl2l1
ENSMUSG00000007670	3004.88	0.0362656	0.0732861	0.454611	0.696761	Khsrp
ENSMUSG00000007682	168.3	0.242174	0.31562	0.00609558	0.0628695	Dio2
ENSMUSG00000007721	1420.02	0.0602582	0.0444718	0.122636	0.348949	Ccdc124
ENSMUSG00000007739	5794.97	-0.0206887	0.0399327	0.565706	0.7765	Cct4
ENSMUSG00000007777	513.978	-0.0441169	0.05515	0.324053	0.586349	0610009B22Rik
ENSMUSG00000007783	45.6056	-0.124037	0.147316	0.0358245	0.174544	Cpt1c
ENSMUSG00000007805	4.8756	0.0936675	0.205028	0.0562021	NA	Twist2
ENSMUSG00000007812	861.932	-0.0948537	0.0542015	0.0327196	0.164654	Zfp655
ENSMUSG00000007815	11992.2	0.016829	0.0312412	0.566728	0.777218	Rhoa
ENSMUSG00000007817	3449.03	0.161215	0.0890974	0.00402707	0.0502062	Zmiz1
ENSMUSG00000007827	115.351	-0.0430634	0.0892585	0.357319	0.614395	Ankrd26
ENSMUSG00000007833	2546.38	0.126543	0.0761182	0.0147276	0.103123	Aldh16a1
ENSMUSG00000007836	5969.46	0.081304	0.0606465	0.0836582	0.282521	Hnrnpa0
ENSMUSG00000007837	899.556	0.0471767	0.0649894	0.324476	0.586801	Prrg2
ENSMUSG00000007850	2897.02	0.0334955	0.0763053	0.487699	0.720645	Hnrnph1
ENSMUSG00000007867	459.973	-0.0986677	0.053838	0.0257561	0.143762	Ift43
ENSMUSG00000007872	3895.88	-0.089964	0.0728043	0.0725477	0.262122	Id3
ENSMUSG00000007880	3308.25	0.075151	0.0733913	0.130457	0.361257	Arid1a
ENSMUSG00000007888	89.117	0.000127508	0.100466	0.997459	0.998682	Crlf1
ENSMUSG00000007891	28712.7	-0.0895239	0.0832855	0.0801806	0.275983	Ctsd
ENSMUSG00000007892	45001.4	-0.183436	0.0710998	0.00035618	0.0148668	Rplp1
ENSMUSG00000007908	38.841	0.094234	0.183559	0.069003	0.254533	Hmgcll1
ENSMUSG00000007946	18.3701	0.00694312	0.111582	0.852108	0.932503	Phox2a
ENSMUSG00000007950	337.257	-0.185539	0.0947421	0.00151825	0.0302153	Abhd8
ENSMUSG00000007987	731.717	-0.0211079	0.0679047	0.660566	0.837098	Ift22
ENSMUSG00000007989	322.064	-0.536254	0.152846	5.94216e-06	0.00159278	Fzd3
ENSMUSG00000008028	7.10632	0.0125541	0.103628	0.751831	NA	1700008O03Rik
ENSMUSG00000008035	3128.41	-0.0455269	0.0663286	0.344026	0.602933	Mid1ip1
ENSMUSG00000008036	3118.27	-0.00992316	0.0428431	0.793999	0.905535	Ap2s1
ENSMUSG00000008090	2723.63	-0.00593277	0.0870124	0.894797	0.953609	Fgfrl1
ENSMUSG00000008129	12.9962	0.0210143	0.120421	0.57188	0.780353	Brme1
ENSMUSG00000008136	1559.24	0.00632379	0.0603055	0.891877	0.952924	Fhl2
ENSMUSG00000008140	3967.52	-0.0271766	0.0349073	0.400095	0.650829	Emc10
ENSMUSG00000008153	6.94434	0.0207996	0.137791	0.531152	NA	Clstn3
ENSMUSG00000008167	1322.42	0.00714156	0.0613924	0.878787	0.94678	Fbxw9
ENSMUSG00000008193	135.468	0.013766	0.0947149	0.745937	0.881973	Spib
ENSMUSG00000008200	528.271	-0.00470224	0.064586	0.921208	0.965769	Fnbp4
ENSMUSG00000008206	1073.3	-0.444469	0.17318	5.60895e-05	0.00531611	Cers4
ENSMUSG00000008226	277.484	0.0091147	0.0654131	0.848423	0.930012	Scrn3
ENSMUSG00000008301	832.531	-0.0967589	0.0452856	0.0143315	0.101259	Phax
ENSMUSG00000008305	2389.74	-0.0505391	0.0535966	0.25133	0.511977	Tle1
ENSMUSG00000008307	2.23633	-0.00212753	0.147677	0.933879	NA	1700109H08Rik
ENSMUSG00000008318	83.2585	0.0117095	0.0956233	0.780631	0.898653	Relt
ENSMUSG00000008333	880.513	-0.0870267	0.0398359	0.0153307	0.105368	Snrpb2
ENSMUSG00000008348	22818.7	0.187354	0.0633164	0.000105666	0.00755288	Ubc
ENSMUSG00000008373	1643.77	-0.034348	0.0426329	0.364232	0.621051	Prpf31
ENSMUSG00000008384	1443.49	-0.0238642	0.0599865	0.607509	0.803595	Sertad1
ENSMUSG00000008393	4334.81	-0.110812	0.0358661	0.000769577	0.0217138	Carhsp1
ENSMUSG00000008398	1231.13	-0.0505452	0.0661577	0.293809	0.556613	Elk3
ENSMUSG00000008429	1015.78	0.0333423	0.0332694	0.282251	0.544842	Herpud2
ENSMUSG00000008435	543.311	-0.0141126	0.0493582	0.736317	0.876762	Rdh13
ENSMUSG00000008438	1.36699	-0.00675372	0.150266	0.784693	NA	Adam21
ENSMUSG00000008450	487.565	-0.0720092	0.0696498	0.142632	0.378872	Nutf2
ENSMUSG00000008461	19.8138	1.75883e-05	0.103756	0.999641	0.999871	Fut1
ENSMUSG00000008475	11514.4	-0.00873859	0.0506484	0.837428	0.924456	Arpc5
ENSMUSG00000008489	2.92766	0.00806871	0.151554	0.738966	NA	Elavl2
ENSMUSG00000008496	10.9023	0.0477194	0.145259	0.236436	0.495003	Pou2f2
ENSMUSG00000008540	5279.02	0.112738	0.11855	0.042585	0.192756	Mgst1
ENSMUSG00000008575	1212.57	0.0682426	0.0667831	0.159672	0.40175	Nfib
ENSMUSG00000008601	4425.04	-0.030809	0.0430533	0.419144	0.667944	Rab25
ENSMUSG00000008604	2139.76	0.0266689	0.0549006	0.549856	0.765365	Ubqln4
ENSMUSG00000008658	4.26159	0.0745448	0.189871	0.0850575	NA	Rbfox1
ENSMUSG00000008668	30610.7	-0.136445	0.0622142	0.00438579	0.0526779	Rps18
ENSMUSG00000008682	5293.97	-0.18002	0.0785682	0.000825376	0.0223333	Rpl10
ENSMUSG00000008683	13867.3	-0.18507	0.0755531	0.000473013	0.0169655	Rps15a
ENSMUSG00000008690	3398.85	-0.142222	0.0477571	0.000503197	0.0173607	Ncaph2
ENSMUSG00000008730	3071.83	0.0835922	0.060677	0.0754844	0.266777	Hipk1
ENSMUSG00000008734	343.568	0.0269355	0.0996064	0.526087	0.749097	Gprc5b
ENSMUSG00000008763	3368.32	0.0417815	0.0658877	0.383986	0.638954	Man1a2
ENSMUSG00000008822	124.207	-0.0812239	0.0854694	0.108781	0.325781	Acyp1
ENSMUSG00000008845	19.3984	0.0963075	0.173848	0.0693039	0.255405	Cd163
ENSMUSG00000008855	648.97	-0.0153632	0.0742366	0.749229	0.883662	Hdac5
ENSMUSG00000008859	2178.34	-0.00631375	0.0556268	0.888127	0.951287	Rala
ENSMUSG00000008892	3858.23	-0.0254925	0.0320629	0.396145	0.647473	Vdac3
ENSMUSG00000008932	7.20331	-0.100873	0.200114	0.0550841	NA	Slc1a7
ENSMUSG00000008958	1417.85	-0.012712	0.0429705	0.738548	0.877812	Vps72
ENSMUSG00000008976	1382.51	0.0301423	0.0448509	0.442903	0.687368	Gabpa
ENSMUSG00000008999	1055.86	-0.0380282	0.0770308	0.431612	0.67824	Bmp7
ENSMUSG00000009013	5542.93	-0.0600004	0.0479615	0.144708	0.381513	Dynll1
ENSMUSG00000009030	1065.37	0.0288019	0.0714098	0.5514	0.76587	Pdcl
ENSMUSG00000009035	1908.09	0.0378408	0.0687129	0.433683	0.679525	Tmem184b
ENSMUSG00000009073	2631.38	0.112249	0.0543523	0.011658	0.0903314	Nf2
ENSMUSG00000009076	472.153	-0.0280894	0.0559936	0.532978	0.753584	Zmat5
ENSMUSG00000009079	4468.69	-0.00278284	0.0606207	0.952392	0.980511	Ewsr1
ENSMUSG00000009090	3497.49	0.140294	0.0524553	0.00125715	0.027196	Ap1b1
ENSMUSG00000009092	42.5414	-0.00850645	0.0892569	0.847144	0.929263	Derl3
ENSMUSG00000009097	144.307	0.0165012	0.109789	0.669303	0.842152	Tbx1
ENSMUSG00000009108	25.1933	0.037951	0.108046	0.37375	0.630089	Gnat2
ENSMUSG00000009112	1815.86	-0.0530401	0.0515746	0.218284	0.47335	Bcl2l13
ENSMUSG00000009145	735.755	0.0673584	0.0643742	0.160305	0.402698	Dqx1
ENSMUSG00000009185	8.50694	0.0245683	0.119343	0.518837	0.744139	Ccl8
ENSMUSG00000009207	221.881	0.109493	0.0695	0.0282787	0.151664	Lnpk
ENSMUSG00000009210	3.35984	-0.0113097	0.123742	0.745673	NA	Prr29
ENSMUSG00000009246	514.138	0.034343	0.0903055	0.452046	0.694735	Trpm5
ENSMUSG00000009248	735.187	-0.111444	0.108185	0.0419129	0.191328	Ascl2
ENSMUSG00000009281	90.7799	0.0823372	0.0921654	0.105063	0.319532	Rarres2
ENSMUSG00000009291	4948.43	0.00990063	0.0579176	0.828684	0.920313	Pttg1ip
ENSMUSG00000009292	127.152	-0.32996	0.29297	0.00268063	0.040231	Trpm2
ENSMUSG00000009293	1153.61	-0.126367	0.0467817	0.00174499	0.0321877	Ube2g2
ENSMUSG00000009350	6.11546	-0.00947296	0.127768	0.778346	NA	Mpo
ENSMUSG00000009356	59.6462	0.587869	0.352649	0.000289416	0.0130656	Lpo
ENSMUSG00000009376	2754.12	0.0526118	0.0677003	0.277382	0.540457	Met
ENSMUSG00000009378	57.8163	0.0541282	0.12653	0.220275	0.475741	Slc16a12
ENSMUSG00000009394	297.361	-0.118865	0.206258	0.0409827	0.188842	Syn2
ENSMUSG00000009406	279.702	-0.08031	0.0564856	0.0769425	0.269676	Elk1
ENSMUSG00000009418	1493.6	-0.044881	0.0938786	0.330957	0.593009	Nav1
ENSMUSG00000009470	4751.31	0.0236861	0.0513307	0.581211	0.785588	Tnpo1
ENSMUSG00000009535	943.977	-0.0728963	0.0538061	0.09906	0.310275	Rnmt
ENSMUSG00000009545	3947.61	-0.0113609	0.0592492	0.80577	0.908929	Kcnq1
ENSMUSG00000009549	1411.12	-0.0183575	0.0662127	0.701213	0.858574	Srp14
ENSMUSG00000009555	2113.76	-0.0688585	0.0376009	0.0447041	0.198679	Cdk9
ENSMUSG00000009563	1835.76	-0.0396218	0.0414484	0.284993	0.547805	Tor2a
ENSMUSG00000009566	606.219	0.00114574	0.0639221	0.98072	0.992748	Fpgs
ENSMUSG00000009569	1209.22	0.0038579	0.0703606	0.936096	0.972404	Mrtfb
ENSMUSG00000009575	2517.93	-0.0159092	0.0629806	0.736272	0.876762	Cbx5
ENSMUSG00000009585	2395.01	-0.0221923	0.0679309	0.64438	0.826969	Apobec3
ENSMUSG00000009614	284.003	0.0623591	0.10531	0.189215	0.438824	Sardh
ENSMUSG00000009621	1064.32	-0.0378049	0.0568966	0.405329	0.655434	Vav2
ENSMUSG00000009628	163.844	-0.0814456	0.120694	0.106133	0.321227	Tex15
ENSMUSG00000009630	2932.54	0.017064	0.0440982	0.66019	0.836902	Ppp2cb
ENSMUSG00000009633	57.4619	0.238134	0.219496	0.00558187	0.0598048	G0s2
ENSMUSG00000009640	306.873	-0.0401583	0.0496761	0.340002	0.599474	Dmap1
ENSMUSG00000009646	1353.04	0.0362655	0.0816899	0.446675	0.690209	Pla2g12b
ENSMUSG00000009647	3606.89	0.113987	0.0584361	0.0138778	0.0988675	Mcu
ENSMUSG00000009654	11.2326	-0.00512931	0.1167	0.886505	0.950797	Oit3
ENSMUSG00000009681	2070.21	0.0505951	0.0658901	0.292839	0.555283	Bcr
ENSMUSG00000009687	427.27	0.0918048	0.0856345	0.0744603	0.264802	Fxyd5
ENSMUSG00000009731	10.2737	0.166684	0.245813	0.018202	0.116339	Kcnd1
ENSMUSG00000009733	194.952	-0.109337	0.0994757	0.0426471	0.192915	Tfcp2
ENSMUSG00000009739	103.909	0.0367148	0.0869412	0.431287	0.677974	Pou6f1
ENSMUSG00000009741	1537.9	0.0661656	0.0517106	0.12531	0.352583	Ubp1
ENSMUSG00000009772	618.155	0.0655956	0.0792026	0.185631	0.434496	Nuak2
ENSMUSG00000009828	2494.29	0.0956953	0.0579996	0.0378616	0.180271	Cilk1
ENSMUSG00000009863	5230.72	0.0570838	0.0599295	0.220562	0.475942	Sdhb
ENSMUSG00000009876	10.5458	0.0849272	0.148154	0.0943693	0.301584	Cox4i2
ENSMUSG00000009894	746.068	-0.0446402	0.0596183	0.336302	0.596677	Snap47
ENSMUSG00000009905	1015.2	-0.0795141	0.0663237	0.101914	0.315016	Kdsr
ENSMUSG00000009907	4145.21	0.0564569	0.0458254	0.156829	0.398341	Vps4b
ENSMUSG00000009927	17729.1	-0.122676	0.0518329	0.00453908	0.0536649	Rps25
ENSMUSG00000009941	1.20443	-0.0271668	0.161806	0.303053	NA	Nxf2
ENSMUSG00000009995	815.597	-0.0363106	0.0561621	0.421145	0.669205	Tafazzin
ENSMUSG00000010021	34.5026	0.127049	0.158049	0.0348386	0.171494	Kif19a
ENSMUSG00000010025	5832.87	0.0682849	0.062129	0.149441	0.388764	Aldh3a2
ENSMUSG00000010045	1358.35	0.00667064	0.0365695	0.842505	0.92677	Tmem115
ENSMUSG00000010047	2873.39	-0.0897084	0.0478607	0.0289504	0.154069	Hyal2
ENSMUSG00000010048	1570.68	-0.0348102	0.0567959	0.443074	0.687494	Ifrd2
ENSMUSG00000010051	193.118	-0.0255815	0.0840203	0.582791	0.786456	Hyal1
ENSMUSG00000010054	1268.96	-0.0842082	0.0645407	0.0808011	0.277173	Tusc2
ENSMUSG00000010057	209.807	-0.0767366	0.0632575	0.108278	0.325055	Nprl2
ENSMUSG00000010064	27.3349	-0.042813	0.12998	0.29501	0.55792	Slc38a3
ENSMUSG00000010066	38.6104	-0.0311814	0.1231	0.422775	0.670611	Cacna2d2
ENSMUSG00000010067	606.586	-0.0375552	0.0527365	0.389436	0.643382	Rassf1
ENSMUSG00000010080	1385.78	-0.0395149	0.066609	0.411225	0.660386	Epn3
ENSMUSG00000010095	4290.76	0.0913792	0.0568246	0.0450105	0.199472	Slc3a2
ENSMUSG00000010097	1173.91	0.0435917	0.0624564	0.356314	0.613651	Nxf1
ENSMUSG00000010110	1265.98	0.047345	0.0531639	0.280281	0.542696	Stx5a
ENSMUSG00000010122	233.928	0.540933	0.300036	0.000316867	0.0138647	Slc47a1
ENSMUSG00000010142	35.1319	0.0948724	0.156786	0.073895	0.26402	Tnfrsf13b
ENSMUSG00000010154	636.722	0.0104618	0.0643201	0.825681	0.918931	Spire2
ENSMUSG00000010175	5107.35	-0.0390826	0.0788354	0.417571	0.666214	Prox1
ENSMUSG00000010205	3911.08	0.142071	0.0659578	0.00394141	0.0494623	Raver1
ENSMUSG00000010277	14539.7	0.0132558	0.0533865	0.762785	0.889665	2610507B11Rik
ENSMUSG00000010290	341.021	-0.00814794	0.0538157	0.853451	0.933079	AI597479
ENSMUSG00000010307	1040.92	0.0383398	0.0764474	0.428413	0.67556	Tmem86a
ENSMUSG00000010311	1.42829	0.0064621	0.148513	0.801083	NA	Optc
ENSMUSG00000010342	7.07541	0.00746099	0.129411	0.821111	NA	Tex14
ENSMUSG00000010358	1252.06	0.00647839	0.0769878	0.891802	0.952903	Ifi35
ENSMUSG00000010362	156.45	-0.196497	0.12447	0.00283779	0.0414028	Rdm1
ENSMUSG00000010376	2927.2	-0.084395	0.045276	0.0327194	0.164654	Nedd8
ENSMUSG00000010392	1360.74	0.0857475	0.0707046	0.0840401	0.283243	Gosr1
ENSMUSG00000010406	1954.27	-0.0565709	0.055325	0.207093	0.460551	Mrpl52
ENSMUSG00000010453	1202.44	0.0354899	0.060834	0.447873	0.691156	Kansl3
ENSMUSG00000010461	6.34395	-0.17739	0.289623	0.0107211	NA	Eya4
ENSMUSG00000010476	5.86888	0.0328159	0.141542	0.361803	NA	Ebf3
ENSMUSG00000010492	3.40752	-0.00510738	0.138234	0.864864	NA	Uckl1os
ENSMUSG00000010505	18.1349	0.012891	0.117554	0.723667	0.870025	Myt1
ENSMUSG00000010517	1472.77	-0.0632363	0.0629097	0.183524	0.43202	Faf1
ENSMUSG00000010529	3.95456	0.00304761	0.135298	0.9214	NA	Gm266
ENSMUSG00000010538	38.205	-0.324775	0.208795	0.0010492	0.0250682	Tsacc
ENSMUSG00000010554	528.594	0.0317608	0.0680569	0.50982	0.737347	Mettl16
ENSMUSG00000010592	2.33549	0.0255518	0.162691	0.304587	NA	Dazl
ENSMUSG00000010601	784.023	0.0515175	0.0914922	0.276664	0.539508	Apol7a
ENSMUSG00000010607	524.783	-0.177946	0.0819577	0.00116539	0.0261336	Pigyl
ENSMUSG00000010608	1921.4	0.0177414	0.0635002	0.707942	0.862173	Rbm25
ENSMUSG00000010609	454.01	-0.0143912	0.0449463	0.714544	0.864925	Psen2
ENSMUSG00000010651	345.196	0.305907	0.268236	0.00309305	0.0434693	Acaa1b
ENSMUSG00000010660	364.332	0.0991624	0.0667867	0.0431801	0.194118	Plcd1
ENSMUSG00000010663	1822.46	0.131192	0.0787179	0.0126229	0.0938237	Fads1
ENSMUSG00000010721	539.667	-0.109133	0.0567345	0.0166808	0.111053	Lmbr1
ENSMUSG00000010751	254.432	-0.136528	0.101622	0.0160855	0.108546	Tnfrsf22
ENSMUSG00000010755	1089.57	0.0615133	0.0459764	0.123768	0.350253	Cars
ENSMUSG00000010760	211.624	-0.0534589	0.0789677	0.274343	0.5373	Phlda2
ENSMUSG00000010796	3.47797	0.0124183	0.147276	0.651935	NA	Asz1
ENSMUSG00000010797	51.0266	-0.0286887	0.134179	0.429046	0.676061	Wnt2
ENSMUSG00000010803	8.20204	-0.0253731	0.146364	0.429256	0.676268	Gabra1
ENSMUSG00000010825	4.6553	-0.0183262	0.120386	0.617418	NA	Grid2ip
ENSMUSG00000010830	777.926	-0.00850999	0.063581	0.857367	0.935733	Kdelr3
ENSMUSG00000010911	271.815	-0.0759357	0.0747325	0.127703	0.356392	Apip
ENSMUSG00000010914	659.319	0.0676851	0.0470613	0.0956031	0.304055	Pdhx
ENSMUSG00000010936	1099.82	0.108508	0.0587914	0.0195085	0.121786	Vac14
ENSMUSG00000011008	137.004	0.424268	0.171652	6.93574e-05	0.00616178	Mcoln2
ENSMUSG00000011034	11643.3	0.633156	0.283104	0.000108245	0.00761046	Slc5a1
ENSMUSG00000011096	2164.93	0.0151891	0.0387862	0.666136	0.839884	Akt1s1
ENSMUSG00000011114	5005.99	0.0313973	0.0365078	0.348896	0.607399	Tbrg1
ENSMUSG00000011148	219.606	-0.0681556	0.0862447	0.168951	0.412753	Adssl1
ENSMUSG00000011158	488.456	0.00726487	0.0567655	0.872671	0.943701	Brf1
ENSMUSG00000011171	61.3187	-0.0141498	0.104765	0.720575	0.868446	Vipr2
ENSMUSG00000011179	7559.95	0.0220549	0.055686	0.623438	0.814739	Odc1
ENSMUSG00000011254	483.039	-0.0840616	0.0742811	0.0934274	0.300252	Thg1l
ENSMUSG00000011256	249.417	0.0159642	0.0943258	0.709022	0.862787	Adam19
ENSMUSG00000011257	3738.26	-0.0302123	0.0661747	0.528428	0.750909	Pabpc4
ENSMUSG00000011263	20.7273	0.120491	0.173606	0.0420841	0.19176	Exoc3l2
ENSMUSG00000011267	40.3052	-0.0454418	0.103428	0.309762	0.573038	Zfp296
ENSMUSG00000011305	26.2968	-0.0121871	0.0955731	0.772181	0.894122	Plin5
ENSMUSG00000011306	998.527	0.00407306	0.0385862	0.907519	0.96007	Sugp1
ENSMUSG00000011382	19.0339	0.0450964	0.122521	0.286829	0.549598	Dhdh
ENSMUSG00000011427	228.482	-0.104453	0.0653564	0.0320259	0.163192	Zfp790
ENSMUSG00000011589	6.73792	-0.00243647	0.117343	0.945556	NA	Fsd1
ENSMUSG00000011632	2.9636	0.021088	0.148898	0.476352	NA	Pinlyp
ENSMUSG00000011658	176.332	-0.0860379	0.091116	0.0926677	0.299043	Fuz
ENSMUSG00000011751	40.3482	0.0834044	0.15349	0.0967989	0.306042	Sptbn4
ENSMUSG00000011752	19426.5	-0.00850455	0.0471287	0.83432	0.922928	Pgam1
ENSMUSG00000011831	886.582	0.00194313	0.0594098	0.966486	0.986146	Evi5
ENSMUSG00000011832	142.242	0.0239039	0.073836	0.620086	0.81209	Evi5l
ENSMUSG00000011837	1082.37	-0.129169	0.0538463	0.00350124	0.0464597	Snapc2
ENSMUSG00000011877	3555.05	0.00182176	0.0565432	0.967881	0.98676	Git1
ENSMUSG00000011884	3548.85	0.0637658	0.0540305	0.149864	0.38912	Gltp
ENSMUSG00000011958	390.954	-0.0539717	0.0754683	0.270985	0.533436	Bnip2
ENSMUSG00000011960	976.633	0.0443916	0.0652225	0.354028	0.611986	Ccnt1
ENSMUSG00000012017	52.2905	0.0541126	0.106816	0.238364	0.496979	Scarf2
ENSMUSG00000012042	2.54208	-0.00366678	0.135732	0.90516	NA	4930579F01Rik
ENSMUSG00000012076	168.374	-0.0471627	0.0759503	0.333446	0.595071	Brms1l
ENSMUSG00000012114	2088.6	0.162882	0.0624293	0.000690352	0.0206667	Med15
ENSMUSG00000012117	1083.56	-0.0437861	0.047935	0.286995	0.549711	Dhdds
ENSMUSG00000012123	1459.11	0.0623413	0.0759586	0.206705	0.460086	Crybg2
ENSMUSG00000012126	13.6787	-0.0999696	0.164956	0.0653957	0.247322	Ubxn11
ENSMUSG00000012187	7.90849	-0.0174245	0.127714	0.61807	NA	Mogat1
ENSMUSG00000012296	675.544	0.0895926	0.060948	0.05749	0.229392	Tjap1
ENSMUSG00000012350	6466.14	-0.054491	0.0517875	0.207089	0.460551	Ehf
ENSMUSG00000012405	20531.3	-0.186035	0.0768846	0.00049455	0.0172014	Rpl15
ENSMUSG00000012422	1786.79	-0.00693657	0.0535176	0.874665	0.944713	Tmem167
ENSMUSG00000012428	175.543	0.0574837	0.114203	0.210404	0.4649	Steap4
ENSMUSG00000012429	414.516	-0.0572533	0.0611622	0.223078	0.479081	Mplkip
ENSMUSG00000012443	1111.83	0.0230162	0.0765789	0.631212	0.818906	Kif11
ENSMUSG00000012483	602.562	-0.0943376	0.0724881	0.060116	0.235086	Rpa3
ENSMUSG00000012519	575.054	0.133464	0.0771427	0.0107472	0.0868022	Mlkl
ENSMUSG00000012520	0.794127	0.00126722	0.165321	0.891398	NA	Phox2b
ENSMUSG00000012535	2550.37	0.00612433	0.0480228	0.881752	0.948664	Tnpo3
ENSMUSG00000012609	670.611	-0.064295	0.082916	0.192929	0.443783	Ttll5
ENSMUSG00000012640	306.624	-0.17661	0.0917479	0.00207647	0.0353041	Zfp715
ENSMUSG00000012819	3.57334	0.0196807	0.14744	0.50739	NA	Cdh23
ENSMUSG00000012848	31142.3	-0.150016	0.0576375	0.00110137	0.0257062	Rps5
ENSMUSG00000012889	11.3303	0.0276241	0.113233	0.487508	0.720593	Podnl1
ENSMUSG00000013033	319.021	-0.00327093	0.0863501	0.942131	0.975733	Adgrl1
ENSMUSG00000013076	1184.58	0.0258691	0.0910539	0.56232	0.773895	Amotl1
ENSMUSG00000013083	110.223	-0.105848	0.151737	0.0570148	0.228152	2200002J24Rik
ENSMUSG00000013089	4990.58	-0.0295912	0.084173	0.526867	0.749764	Etv5
ENSMUSG00000013091	5.68788	0.0454241	0.159268	0.216399	NA	Tmem190
ENSMUSG00000013150	271.389	0.0417531	0.072782	0.390609	0.644194	Gfod2
ENSMUSG00000013155	100.81	-0.0272515	0.0834754	0.560316	0.772128	Enkd1
ENSMUSG00000013160	2265.84	0.0702007	0.0451649	0.0752454	0.266316	Atp6v0d1
ENSMUSG00000013236	854.385	-0.0545302	0.0907252	0.254003	0.515	Ptprs
ENSMUSG00000013275	818.581	0.0531666	0.0716577	0.276728	0.539508	Slc41a1
ENSMUSG00000013338	766.933	-0.0198284	0.0816594	0.672481	0.844663	Fer1l4
ENSMUSG00000013367	5.24231	-0.03774	0.153109	0.281159	NA	Iglon5
ENSMUSG00000013415	341.028	-0.0628828	0.130262	0.171962	0.416257	Igf2bp1
ENSMUSG00000013418	5271.7	0.180973	0.0754208	0.00061505	0.019505	B4galnt2
ENSMUSG00000013419	123.869	-0.0967058	0.117269	0.068479	0.253454	Zfp651
ENSMUSG00000013465	1568.69	-0.0174641	0.0334629	0.575269	0.782606	Nelfb
ENSMUSG00000013483	734.355	0.0176695	0.0727341	0.713815	0.864779	Card14
ENSMUSG00000013495	413.534	0.0742639	0.053421	0.0915588	0.297029	Tmem175
ENSMUSG00000013523	444.494	0.196563	0.134997	0.00374614	0.047947	Bcas1
ENSMUSG00000013539	633.369	0.0399044	0.0749261	0.411154	0.660386	Tango2
ENSMUSG00000013584	463.127	-0.244556	0.244023	0.00615049	0.0631061	Aldh1a2
ENSMUSG00000013593	10334	-0.0537728	0.04779	0.190119	0.439998	Ndufs2
ENSMUSG00000013622	1389.07	-0.0309918	0.0463929	0.441023	0.686049	Atraid
ENSMUSG00000013629	1591.18	0.0245568	0.087102	0.590838	0.79149	Cad
ENSMUSG00000013643	90585.8	0.103138	0.101646	0.0534003	0.219054	Lypd8
ENSMUSG00000013646	657.655	0.0443835	0.0623994	0.347552	0.606413	Sh3bp5l
ENSMUSG00000013653	38.1389	0.415128	0.276279	0.000892902	0.0229247	1810065E05Rik
ENSMUSG00000013662	2753.32	0.0162172	0.04977	0.700295	0.858461	Atad1
ENSMUSG00000013663	3546.93	0.0877548	0.0366309	0.00892116	0.0781627	Pten
ENSMUSG00000013698	3246.8	-0.146151	0.065013	0.00284064	0.0414028	Pea15a
ENSMUSG00000013701	4899.6	-0.0498767	0.0458907	0.211489	0.466128	Timm23
ENSMUSG00000013707	34.7099	0.0177523	0.0889923	0.690984	0.854538	Tnfaip8l2
ENSMUSG00000013736	812.336	-0.146177	0.0527326	0.000802543	0.0221701	Trnt1
ENSMUSG00000013766	395.994	-0.10553	0.0946286	0.0473249	0.205343	Ly6g6e
ENSMUSG00000013787	3618.2	0.0455748	0.040692	0.212243	0.466768	Ehmt2
ENSMUSG00000013822	1908.13	-0.0488659	0.0544819	0.271672	0.534369	Elof1
ENSMUSG00000013833	1259.99	-0.000978102	0.0572296	0.98285	0.993444	Med16
ENSMUSG00000013846	810.007	-0.00547165	0.0722438	0.909441	0.961378	St3gal1
ENSMUSG00000013858	2923.63	0.0265994	0.03362	0.395268	0.646779	Tmem259
ENSMUSG00000013878	510.714	0.107374	0.0731913	0.0341767	0.168928	Rnf170
ENSMUSG00000013921	34.6527	0.00336238	0.105912	0.930414	0.969841	Clip3
ENSMUSG00000013973	1206.82	-0.0491474	0.0418478	0.187902	0.43696	Dedd
ENSMUSG00000013974	9.17469	0.0224567	0.113185	0.563175	0.774451	Mcemp1
ENSMUSG00000013997	1414.26	-0.0123659	0.0479177	0.763584	0.890199	Nit1
ENSMUSG00000014030	1.46719	-0.00105371	0.163696	0.927843	NA	Pax5
ENSMUSG00000014039	177.896	-0.00791355	0.0762084	0.868395	0.941497	Prdm15
ENSMUSG00000014074	786.561	-0.0892208	0.0536182	0.0432095	0.194161	Rnf168
ENSMUSG00000014075	132.887	-0.201562	0.102605	0.00101431	0.024556	Dynlt2b
ENSMUSG00000014077	12303.9	0.0472442	0.0543895	0.28742	0.550239	Chp1
ENSMUSG00000014158	112.43	0.0746999	0.130567	0.125799	0.353437	Trpv4
ENSMUSG00000014164	55.6796	0.0127556	0.0824513	0.783754	0.900173	Klhl3
ENSMUSG00000014177	843.677	-0.0802824	0.0588997	0.0833748	0.281998	Tvp23b
ENSMUSG00000014195	3506.77	0.0127242	0.0355745	0.698211	0.858316	Dnajc7
ENSMUSG00000014226	1857.37	-0.0842692	0.0534184	0.0556284	0.224835	Cacybp
ENSMUSG00000014232	216.698	-0.0366774	0.0645905	0.441929	0.686587	Cluap1
ENSMUSG00000014243	233.489	0.0175617	0.0745989	0.714806	0.865044	Zswim7
ENSMUSG00000014245	222.9	0.0144737	0.0528369	0.740289	0.87839	Pigl
ENSMUSG00000014294	1986.73	-0.0381278	0.0499127	0.36641	0.623571	Ndufa2
ENSMUSG00000014301	145.072	-0.0647992	0.117195	0.169845	0.413759	Pam16
ENSMUSG00000014303	99.8806	-0.0158819	0.0944372	0.710179	0.863268	Glis2
ENSMUSG00000014313	5172.61	-0.039381	0.0631446	0.406076	0.655893	Cox6c
ENSMUSG00000014329	72.8233	0.0740541	0.120209	0.130426	0.361229	Bicc1
ENSMUSG00000014349	5306.51	-0.0506563	0.0352688	0.119769	0.344577	Ube2z
ENSMUSG00000014351	873.327	0.0941812	0.13874	0.0753345	0.266475	Gip
ENSMUSG00000014353	1473.61	0.108254	0.0570967	0.0179676	0.115557	Tmem87b
ENSMUSG00000014355	3003.15	0.101619	0.076705	0.046813	0.204368	Anapc1
ENSMUSG00000014361	537.713	0.553124	0.246487	0.000134085	0.00865002	Mertk
ENSMUSG00000014402	3073.26	-0.0403596	0.0384616	0.248275	0.508216	Tsg101
ENSMUSG00000014418	564.396	0.0896321	0.0785933	0.0777279	0.270836	Hps5
ENSMUSG00000014426	863.675	0.00942969	0.0759451	0.843643	0.927202	Map3k4
ENSMUSG00000014444	1760.42	0.0724196	0.104328	0.141159	0.376947	Piezo1
ENSMUSG00000014453	4.33388	0.0068059	0.128975	0.836854	NA	Blk
ENSMUSG00000014470	584.985	0.0190298	0.0715049	0.69311	0.855662	Rnf166
ENSMUSG00000014496	2244.56	-0.0329026	0.0435363	0.39212	0.644861	Ankrd28
ENSMUSG00000014498	2660.74	0.0669543	0.0743468	0.176037	0.421588	Ankrd52
ENSMUSG00000014503	1.96711	0.0076049	0.146463	0.777233	NA	Pkd2l2
ENSMUSG00000014504	848.736	-0.00138686	0.051088	0.974158	0.989934	Srp19
ENSMUSG00000014543	9.66659	0.00957425	0.110589	0.799416	0.906839	Klra17
ENSMUSG00000014547	512.238	-0.0175636	0.0538096	0.690518	0.85452	Wdfy2
ENSMUSG00000014550	638.189	-0.00928151	0.0528933	0.831762	0.921821	Rbsn
ENSMUSG00000014551	838.348	-0.0737128	0.0442063	0.0578041	0.230091	Mrps25
ENSMUSG00000014554	296.562	-0.0963004	0.0554182	0.0322867	0.163821	Dguok
ENSMUSG00000014592	203.079	-0.0649633	0.0755558	0.189107	0.438635	Camta1
ENSMUSG00000014599	237.893	-0.0495224	0.0846799	0.303219	0.566883	Csf1
ENSMUSG00000014601	2102.65	0.022698	0.0412219	0.538608	0.757984	Strip1
ENSMUSG00000014602	326.683	-0.0636633	0.102514	0.183995	0.432211	Kif1a
ENSMUSG00000014603	74.3493	-0.329968	0.378131	0.00210271	0.035504	Alx3
ENSMUSG00000014606	3733.06	0.036798	0.045651	0.354893	0.612571	Slc25a11
ENSMUSG00000014609	2.33067	-0.0329602	0.156397	0.300873	NA	Chrne
ENSMUSG00000014633	247.909	0.0844877	0.0703575	0.0880953	0.290755	Cmc2
ENSMUSG00000014668	1348.74	0.0108588	0.0781867	0.819015	0.915841	Chfr
ENSMUSG00000014704	10.6505	0.0818345	0.151509	0.100892	0.313159	Hoxa2
ENSMUSG00000014725	758.168	-0.042013	0.105798	0.337189	0.597446	Adam28
ENSMUSG00000014748	3270.77	0.10497	0.0444231	0.00704597	0.0679394	Tex261
ENSMUSG00000014763	1181.15	0.0286254	0.0440342	0.460294	0.701784	Fam120b
ENSMUSG00000014767	402.269	0.0111807	0.0612209	0.81113	0.911954	Tbp
ENSMUSG00000014769	7571.36	-0.100426	0.0562292	0.0268075	0.146978	Psmb1
ENSMUSG00000014771	563.097	-0.108172	0.0640478	0.0252858	0.142362	Pdcd2
ENSMUSG00000014773	301.701	0.0675325	0.0899522	0.170722	0.415042	Dll1
ENSMUSG00000014776	66.7952	0.00423962	0.0794476	0.928311	0.96892	Nol3
ENSMUSG00000014778	233.943	0.115008	0.0821987	0.0286238	0.152973	Fhod1
ENSMUSG00000014782	3.49805	0.0101613	0.127319	0.764065	NA	Plekhg4
ENSMUSG00000014786	10.595	0.107117	0.160999	0.0558315	0.225213	Slc9a5
ENSMUSG00000014791	1712.14	0.00981456	0.0493981	0.814936	0.914037	Elmo3
ENSMUSG00000014813	593.745	0.0473319	0.0950544	0.306612	0.570368	Stc1
ENSMUSG00000014837	160.945	-0.0440918	0.0812661	0.360022	0.617111	4931428F04Rik
ENSMUSG00000014846	146.448	-0.0664518	0.0735943	0.178691	0.425416	Tppp3
ENSMUSG00000014850	351.889	0.0622749	0.0744553	0.206688	0.460086	Msh3
ENSMUSG00000014852	5.35523	0.0502732	0.15001	0.214031	NA	Adamts13
ENSMUSG00000014856	989.769	-0.0488887	0.0617695	0.299381	0.562774	Tmem208
ENSMUSG00000014859	1582.12	-0.0105974	0.0613304	0.820918	0.916611	E2f4
ENSMUSG00000014867	15560.8	0.109668	0.0562107	0.0156208	0.106678	Surf4
ENSMUSG00000014873	375.123	-0.0270415	0.0580585	0.555188	0.768271	Surf2
ENSMUSG00000014905	1066.43	0.0827873	0.0722909	0.0964429	0.305311	Dnajb9
ENSMUSG00000014907	655.969	-0.0420012	0.0708813	0.387218	0.641314	Naf1
ENSMUSG00000014932	1286.49	-0.0118061	0.0442036	0.761393	0.888914	Yes1
ENSMUSG00000014956	6684.98	-0.0177594	0.0652505	0.709619	0.863125	Ppp1cb
ENSMUSG00000014959	6167.14	0.108918	0.0336623	0.000490041	0.0171565	Gorasp2
ENSMUSG00000014980	284.088	-0.130756	0.0941359	0.0179241	0.115467	Tsen15
ENSMUSG00000015002	2413.4	0.0129426	0.0475953	0.751836	0.885023	Efr3a
ENSMUSG00000015013	637.834	-0.0729615	0.051464	0.0900768	0.294074	Trappc2l
ENSMUSG00000015016	731.757	0.0584644	0.0526832	0.180314	0.4279	Acsf3
ENSMUSG00000015023	2354.67	-0.0222989	0.0442059	0.566284	0.776723	Ddx19a
ENSMUSG00000015027	1205.65	0.00702008	0.0555195	0.875589	0.945175	Galns
ENSMUSG00000015053	208.84	-0.119817	0.171134	0.0425622	0.192754	Gata2
ENSMUSG00000015083	19.1655	-0.00556428	0.0953359	0.894214	0.953507	C8g
ENSMUSG00000015085	372.882	0.0718446	0.0777403	0.149625	0.388851	Entpd2
ENSMUSG00000015087	1929.64	-0.0300754	0.0523713	0.488867	0.721322	Rabl6
ENSMUSG00000015090	13.9161	-0.00689227	0.111186	0.853533	0.93311	Ptgds
ENSMUSG00000015092	5644.73	0.0595902	0.0521429	0.169483	0.413308	Edf1
ENSMUSG00000015093	97.7408	-0.144428	0.201974	0.027175	0.148231	Clic3
ENSMUSG00000015094	2411.95	-0.086341	0.0469678	0.0332305	0.165867	Npdc1
ENSMUSG00000015095	1426.65	-0.0769392	0.047693	0.0604582	0.235704	Fbxw5
ENSMUSG00000015112	1154.4	0.0410692	0.0504105	0.333618	0.595115	Slc25a13
ENSMUSG00000015120	4427.97	-0.0467367	0.0365893	0.16384	0.406697	Ube2i
ENSMUSG00000015126	365.69	-0.0982919	0.0460817	0.0140037	0.0995165	Tsr3
ENSMUSG00000015127	234.122	-0.00741322	0.0774006	0.876143	0.945497	Unkl
ENSMUSG00000015133	1735.83	0.0535497	0.0737192	0.274366	0.5373	Lrrk1
ENSMUSG00000015134	2869.96	0.0993725	0.129953	0.0650018	0.246836	Aldh1a3
ENSMUSG00000015143	8021.54	0.0702053	0.0652021	0.145346	0.382295	Actn1
ENSMUSG00000015149	1172.41	0.00194551	0.0421821	0.958696	0.982775	Sirt2
ENSMUSG00000015165	6363.15	-0.0450861	0.0531254	0.303633	0.567315	Hnrnpl
ENSMUSG00000015176	2066.79	0.0828171	0.0845281	0.1027	0.315747	Nolc1
ENSMUSG00000015189	540.262	-0.0719447	0.0690238	0.142151	0.37843	Casd1
ENSMUSG00000015202	145.068	0.0790483	0.0901865	0.117303	0.340775	Cnksr3
ENSMUSG00000015214	742.96	0.142879	0.0496156	0.000658476	0.0199579	Mtmr1
ENSMUSG00000015217	1824.84	-0.00301605	0.0593086	0.947967	0.978305	Hmgb3
ENSMUSG00000015222	70.5136	0.103336	0.181516	0.0590126	0.232513	Map2
ENSMUSG00000015224	39.6993	0.301586	0.279068	0.00349189	0.0464597	Cyp2j9
ENSMUSG00000015243	1674.26	0.0904372	0.0832145	0.0774717	0.270347	Abca1
ENSMUSG00000015247	1955.4	-0.0238317	0.0573667	0.601038	0.798847	Nipsnap3b
ENSMUSG00000015289	663.792	-0.0985145	0.0625673	0.039239	0.184663	Lage3
ENSMUSG00000015290	1424.73	-0.0383193	0.0576146	0.40179	0.652639	Ubl4a
ENSMUSG00000015291	1916.98	0.0312568	0.0543078	0.480932	0.71647	Gdi1
ENSMUSG00000015305	1058.94	0.128531	0.0921606	0.0190046	0.119686	Sash1
ENSMUSG00000015312	382.129	-0.0999595	0.0802491	0.0523238	0.216085	Gadd45b
ENSMUSG00000015314	11.0023	0.0200719	0.131855	0.561265	0.773063	Slamf6
ENSMUSG00000015316	20.1021	-0.0576256	0.155529	0.172475	0.417117	Slamf1
ENSMUSG00000015335	789.313	-0.0554996	0.0461981	0.166373	0.409606	Zdhhc12
ENSMUSG00000015337	578.514	0.133225	0.0535881	0.00251856	0.0388193	Endog
ENSMUSG00000015340	208.467	0.19513	0.192147	0.00965071	0.0818099	Cybb
ENSMUSG00000015341	1809.6	-0.0729691	0.0481281	0.0767823	0.269311	Golga7
ENSMUSG00000015342	1102.65	0.0767702	0.0731445	0.122579	0.348875	Xk
ENSMUSG00000015354	36.399	-0.0056762	0.119164	0.872599	0.943701	Pcolce2
ENSMUSG00000015355	37.1057	0.040662	0.087847	0.385099	0.639408	Cd48
ENSMUSG00000015357	1183.67	0.0431282	0.0552383	0.335398	0.596193	Clpx
ENSMUSG00000015363	2507.31	0.0803243	0.0421873	0.0323054	0.163867	Trabd
ENSMUSG00000015377	45.4962	-0.0183775	0.0809947	0.695881	0.857135	Dennd6b
ENSMUSG00000015396	100.554	-0.142674	0.132464	0.0192571	0.120656	Cd83
ENSMUSG00000015401	3.13263	-0.00307699	0.133648	0.921991	NA	Cltrn
ENSMUSG00000015405	10951.8	0.3881	0.24451	0.000807211	0.0221742	Ace2
ENSMUSG00000015437	237.994	0.0528311	0.104983	0.249247	0.509271	Gzmb
ENSMUSG00000015441	2.79678	-0.0159289	0.161652	0.422624	NA	Gzmf
ENSMUSG00000015451	11.3775	-0.0137142	0.139473	0.65749	0.835747	C4a
ENSMUSG00000015452	1.57981	0.0456664	0.178522	0.129518	NA	Ager
ENSMUSG00000015461	1785.34	0.0279973	0.0541168	0.527014	0.749848	Atf6b
ENSMUSG00000015467	2.16519	0.007382	0.137897	0.807981	NA	Egfl8
ENSMUSG00000015468	238.894	-0.00262773	0.0961837	0.949486	0.979034	Notch4
ENSMUSG00000015474	922.761	-0.074242	0.0474971	0.0692722	0.255353	Ppt2
ENSMUSG00000015476	9.95858	0.0261996	0.120191	0.493585	0.725512	Prrt1
ENSMUSG00000015478	1664.08	0.0771293	0.0514963	0.0732953	0.263116	Rnf5
ENSMUSG00000015484	5.41367	-0.00913081	0.123828	0.791802	NA	Fam163a
ENSMUSG00000015488	2263.38	-0.060873	0.0461576	0.128777	0.358426	Cacfd1
ENSMUSG00000015501	814.124	0.0506822	0.0751872	0.300076	0.563552	Hivep2
ENSMUSG00000015522	1159.54	0.0662055	0.0437527	0.0860572	0.28729	Arnt
ENSMUSG00000015533	1832.63	0.345101	0.194017	0.000522283	0.017707	Itga2
ENSMUSG00000015536	1492.67	0.0604731	0.0761052	0.219924	0.475468	Mocs2
ENSMUSG00000015542	351.154	0.0013995	0.063579	0.976416	0.990944	Nat9
ENSMUSG00000015568	32.3621	0.0294942	0.100713	0.488683	0.721322	Lpl
ENSMUSG00000015575	4057.35	-0.108758	0.0696039	0.0293907	0.155395	Atp6v0e
ENSMUSG00000015597	381.565	-0.0232671	0.0783376	0.62568	0.815984	Zfp318
ENSMUSG00000015599	2.69711	0.0449937	0.15772	0.223165	NA	Ttbk1
ENSMUSG00000015605	1226.88	0.0409347	0.0522024	0.345388	0.604112	Srf
ENSMUSG00000015619	51.7884	0.0102443	0.0960067	0.806517	0.909239	Gata3
ENSMUSG00000015627	1953.17	0.0613231	0.0448129	0.11817	0.342261	Gata5
ENSMUSG00000015647	1515.59	-0.0617103	0.0816535	0.21029	0.464828	Lama5
ENSMUSG00000015652	392.776	-0.185399	0.114938	0.00324648	0.0448012	Steap1
ENSMUSG00000015653	955.257	-0.076163	0.0727795	0.125093	0.352318	Steap2
ENSMUSG00000015656	84046.1	0.0130051	0.0357843	0.693308	0.855662	Hspa8
ENSMUSG00000015659	58.4432	-0.0450407	0.0895187	0.337314	0.597586	Serac1
ENSMUSG00000015668	875.089	0.0415349	0.0531267	0.343262	0.602338	Pdzd11
ENSMUSG00000015671	5071.64	-0.0971276	0.0547875	0.0297714	0.156425	Psma2
ENSMUSG00000015672	870.844	-0.0465877	0.0560935	0.301995	0.565396	Mrpl32
ENSMUSG00000015697	914.712	-0.0198538	0.0643396	0.676212	0.84656	Setdb1
ENSMUSG00000015702	68.2779	-0.0152274	0.0790439	0.747832	0.883157	Anxa9
ENSMUSG00000015709	1238.81	0.0233372	0.0667081	0.626441	0.816138	Arnt2
ENSMUSG00000015711	2021.55	-0.0442731	0.0516263	0.304334	0.567927	Prune1
ENSMUSG00000015714	6714.9	0.0338314	0.043062	0.375045	0.631146	Cers2
ENSMUSG00000015733	5931.61	0.0244075	0.0504177	0.565528	0.776379	Capza2
ENSMUSG00000015745	128.149	0.0392881	0.0782679	0.415824	0.664257	Plekho1
ENSMUSG00000015747	563.937	0.0103222	0.0636112	0.827465	0.91973	Vps45
ENSMUSG00000015748	545.467	0.109383	0.0643703	0.0240282	0.138185	Prpf3
ENSMUSG00000015749	2406.81	0.0502433	0.0618832	0.286618	0.54944	Anp32e
ENSMUSG00000015750	5599.61	0.0104337	0.0501706	0.805359	0.90887	Aph1a
ENSMUSG00000015755	3302.05	0.0743131	0.0313346	0.0115257	0.0896362	Tab2
ENSMUSG00000015757	620.352	-0.0303808	0.0467795	0.452656	0.695096	Ppil4
ENSMUSG00000015759	3481.83	-0.0490343	0.0454258	0.216018	0.470039	Cnih1
ENSMUSG00000015766	6227.91	0.145233	0.0730406	0.00483779	0.0559625	Eps8
ENSMUSG00000015776	1624.36	-0.219673	0.0661174	9.28107e-06	0.00203788	Med22
ENSMUSG00000015787	60.9181	-0.21997	0.234646	0.00849017	0.0761364	Abo
ENSMUSG00000015790	914.678	-0.0933361	0.0512417	0.0297338	0.156372	Surf1
ENSMUSG00000015804	1349.08	-0.0775646	0.0493395	0.0642375	0.245213	Med28
ENSMUSG00000015806	2300.53	-0.0378592	0.0521611	0.382584	0.637888	Qdpr
ENSMUSG00000015812	1.25185	0.0208163	0.150066	0.473292	NA	Gnrh1
ENSMUSG00000015829	122.335	-0.063116	0.143389	0.162774	0.405753	Tnr
ENSMUSG00000015837	8360.88	0.027779	0.0480684	0.500142	0.730705	Sqstm1
ENSMUSG00000015839	5247.47	0.185184	0.0560146	3.83762e-05	0.00447853	Nfe2l2
ENSMUSG00000015846	2505.98	0.161585	0.0724479	0.0017443	0.0321877	Rxra
ENSMUSG00000015850	247.623	0.123223	0.104889	0.027355	0.148797	Adamtsl4
ENSMUSG00000015852	12.9444	0.331661	0.27194	0.00229519	0.0370057	Fcrls
ENSMUSG00000015869	3366.47	0.16504	0.0735344	0.00150591	0.0301207	Prpsap1
ENSMUSG00000015879	17.5038	-0.0140528	0.10921	0.714828	0.865044	Fam184b
ENSMUSG00000015880	539.649	0.0341386	0.0708389	0.480824	0.71647	Ncapg
ENSMUSG00000015882	1024.12	0.0568086	0.0704138	0.24498	0.505124	Lcorl
ENSMUSG00000015889	3959.7	0.148313	0.0538885	0.000789715	0.0220133	Lta4h
ENSMUSG00000015890	1.85744	-0.00847299	0.148911	0.742576	NA	Amdhd1
ENSMUSG00000015932	40994	0.047861	0.067838	0.322533	0.585075	Dstn
ENSMUSG00000015937	6256	-0.0280663	0.0477969	0.494102	0.72599	Macroh2a1
ENSMUSG00000015942	189.699	0.0556499	0.070405	0.254469	0.515459	Gtf2ird2
ENSMUSG00000015943	475.083	-0.048462	0.0610722	0.301507	0.564791	Bola1
ENSMUSG00000015944	565.254	0.109694	0.0841564	0.0367562	0.177121	Castor2
ENSMUSG00000015947	51.3569	0.136346	0.149099	0.026359	0.145542	Fcgr1
ENSMUSG00000015950	99.9093	0.0635352	0.0999745	0.186427	0.434875	Ncf1
ENSMUSG00000015957	390.839	-0.162884	0.181326	0.0174797	0.113801	Wnt11
ENSMUSG00000015961	5251.28	-0.0217325	0.0333085	0.483902	0.71842	Adss
ENSMUSG00000015962	71.2539	0.101877	0.116545	0.0586376	0.23162	1700016C15Rik
ENSMUSG00000015966	57.9237	0.0470323	0.0950894	0.3092	0.572388	Il17rb
ENSMUSG00000015968	15.1994	0.0193578	0.114113	0.611723	0.806743	Cacna1d
ENSMUSG00000015970	3174.39	0.195472	0.0929309	0.000829491	0.022339	Chdh
ENSMUSG00000015971	596.618	-0.0432748	0.0549961	0.332642	0.594363	Actr8
ENSMUSG00000015980	29.0239	0.00567316	0.0970666	0.89062	0.952353	Lrrc27
ENSMUSG00000015981	32.1558	-0.0124319	0.0928423	0.772673	0.894164	Stk32c
ENSMUSG00000015994	1678.78	-0.0132358	0.0408806	0.718222	0.867184	Fnta
ENSMUSG00000016018	1570.29	-0.000731384	0.0439409	0.984927	0.994249	Mtrex
ENSMUSG00000016024	502.875	-0.00468564	0.0897171	0.914929	0.963103	Lbp
ENSMUSG00000016028	1925.14	0.0260035	0.0959901	0.548043	0.764204	Celsr1
ENSMUSG00000016087	44.9098	0.29107	0.187671	0.00121023	0.0266172	Fli1
ENSMUSG00000016128	439.622	-0.036769	0.0637797	0.439146	0.683936	Stard13
ENSMUSG00000016150	19.5923	0.0540833	0.14386	0.203312	0.455908	Tenm1
ENSMUSG00000016179	0.991762	-0.00116654	0.159351	0.945322	NA	Camk1g
ENSMUSG00000016181	249.486	-0.023165	0.0853175	0.615264	0.809174	Utp25
ENSMUSG00000016194	63.5316	0.161526	0.163583	0.0156885	0.106927	Hsd11b1
ENSMUSG00000016200	28.5385	-0.0874075	0.144313	0.0892533	0.292873	Syt14
ENSMUSG00000016206	79.5868	0.0775043	0.0926502	0.123172	0.349375	H2-M3
ENSMUSG00000016239	61.7882	0.0594474	0.10532	0.205843	0.45902	Lonrf3
ENSMUSG00000016252	3407.52	-0.0972105	0.0577216	0.0344998	0.170021	Atp5e
ENSMUSG00000016253	1034.6	0.0445384	0.0359615	0.178384	0.425024	Nelfcd
ENSMUSG00000016255	1.71175	0.0102349	0.158494	0.606706	NA	Tubb1
ENSMUSG00000016256	6393.45	0.0706733	0.0534077	0.108251	0.325055	Ctsz
ENSMUSG00000016257	2615.85	0.0725992	0.0478053	0.0769493	0.269676	Prelid3b
ENSMUSG00000016262	18.5787	0.0125678	0.110803	0.740341	0.87839	Sertad4
ENSMUSG00000016283	5.73462	0.0456764	0.156776	0.222521	NA	H2-M2
ENSMUSG00000016308	1360.82	0.0118178	0.0530688	0.787172	0.901599	Ube2a
ENSMUSG00000016319	34333.7	0.101582	0.0570005	0.0261993	0.145124	Slc25a5
ENSMUSG00000016344	1879.11	-0.0378875	0.0565895	0.403067	0.653581	Ppdpf
ENSMUSG00000016346	6.25669	-0.0286052	0.144773	0.396498	NA	Kcnq2
ENSMUSG00000016349	3.39206	0.0526705	0.182724	0.111695	NA	Eef1a2
ENSMUSG00000016356	4.68169	0.0702538	0.182258	0.101298	NA	Col20a1
ENSMUSG00000016382	4059.4	-0.0571876	0.071831	0.243159	0.503177	Pls3
ENSMUSG00000016386	16.4093	-0.0366427	0.132569	0.345195	0.603837	Mpped2
ENSMUSG00000016409	379.917	-0.0807827	0.0800184	0.109263	0.326783	Nkap
ENSMUSG00000016427	1593.13	-0.0770977	0.0557596	0.0872606	0.289658	Ndufa1
ENSMUSG00000016477	751.969	0.042337	0.0567076	0.350741	0.608882	E2f3
ENSMUSG00000016481	2294.62	0.0601594	0.0478277	0.142899	0.379184	Cr1l
ENSMUSG00000016487	1450.8	-0.0565479	0.0586234	0.220391	0.475872	Ppfibp1
ENSMUSG00000016493	13.8349	0.0877212	0.17798	0.0801517	0.275939	Cd46
ENSMUSG00000016494	212.988	0.0768745	0.122472	0.120221	0.345343	Cd34
ENSMUSG00000016495	467.124	0.113028	0.0843107	0.0320989	0.163192	Plgrkt
ENSMUSG00000016496	57.1652	0.00347144	0.0942529	0.934402	0.971654	Cd274
ENSMUSG00000016498	18.3983	0.0206046	0.116653	0.586061	0.788725	Pdcd1lg2
ENSMUSG00000016503	1333.19	-0.095386	0.0543934	0.0321056	0.163192	Gtf3a
ENSMUSG00000016510	719.784	-0.0453227	0.0648005	0.343264	0.602338	Mtif3
ENSMUSG00000016520	928.598	0.0530358	0.0572083	0.244799	0.504873	Lnx2
ENSMUSG00000016526	611.623	-0.00773835	0.07563	0.87149	0.943105	Dyrk3
ENSMUSG00000016528	4136.16	0.0489967	0.0344642	0.125008	0.352253	Mapkapk2
ENSMUSG00000016529	2.556	0.0139607	0.136897	0.660824	NA	Il10
ENSMUSG00000016534	18093.8	-0.0660453	0.0616087	0.161687	0.404511	Lamp2
ENSMUSG00000016541	1813.25	-0.126204	0.0585712	0.00653866	0.0653676	Atxn10
ENSMUSG00000016552	84.5583	-0.0174901	0.094089	0.684056	0.850598	Foxred2
ENSMUSG00000016554	5082.82	-0.00753105	0.0457143	0.849988	0.931074	Eif3d
ENSMUSG00000016559	18926.4	-0.0393958	0.0480646	0.338936	0.598872	H3f3b
ENSMUSG00000016619	2379.88	0.0296818	0.0454628	0.454239	0.696642	Nup50
ENSMUSG00000016624	45.4421	-0.00234532	0.0940923	0.955697	0.981677	Phf21b
ENSMUSG00000016637	320.37	-0.103136	0.0643724	0.0331137	0.165617	Ift27
ENSMUSG00000016664	2909.82	0.0665643	0.051238	0.120963	0.346314	Pacsin2
ENSMUSG00000016756	24.0651	-0.0229616	0.113851	0.554021	0.76775	Cmah
ENSMUSG00000016757	2219.11	-0.0235814	0.0517776	0.584822	0.787924	Ttll12
ENSMUSG00000016758	79.4243	-0.279029	0.229093	0.0031206	0.0436059	Bik
ENSMUSG00000016763	182.518	0.367565	0.217462	0.000647261	0.0198933	Scube1
ENSMUSG00000016831	2277.13	-0.00938735	0.0516278	0.827511	0.91973	Tox4
ENSMUSG00000016833	1015.73	-0.0561637	0.0545075	0.206723	0.460086	Mrps18c
ENSMUSG00000016918	205.022	-0.00973581	0.0886415	0.826396	0.91926	Sulf1
ENSMUSG00000016921	3909.53	-0.0851507	0.0427852	0.0247238	0.14032	Srsf6
ENSMUSG00000016933	1071.92	-0.0120459	0.0652784	0.800525	0.907067	Plcg1
ENSMUSG00000016940	259.946	-0.0617732	0.0610207	0.18855	0.437933	Kctd2
ENSMUSG00000016942	190.983	-0.2806	0.2583	0.00403587	0.0502433	Tmprss6
ENSMUSG00000016946	3383.98	0.0438439	0.058451	0.340797	0.599936	Kctd5
ENSMUSG00000016984	235.698	-0.131684	0.057898	0.004301	0.0519969	Etaa1
ENSMUSG00000016995	7.59423	0.00735433	0.108872	0.846247	NA	Matn4
ENSMUSG00000017002	163.801	0.250617	0.191385	0.00300035	0.042825	Slpi
ENSMUSG00000017009	4494.92	-0.136389	0.0486809	0.000999067	0.0245193	Sdc4
ENSMUSG00000017057	5675.14	0.0601455	0.0732585	0.221363	0.476903	Il13ra1
ENSMUSG00000017119	3869.22	0.0705956	0.0518233	0.102434	0.315617	Nbr1
ENSMUSG00000017132	861.613	0.0728769	0.0574462	0.111342	0.330347	Cyth1
ENSMUSG00000017144	526.894	0.0439547	0.0567995	0.333075	0.594764	Rnd3
ENSMUSG00000017146	529.973	0.033974	0.0806585	0.47644	0.713329	Brca1
ENSMUSG00000017167	95.0723	0.0506963	0.110325	0.258604	0.519684	Cntnap1
ENSMUSG00000017176	664.376	-0.174473	0.100927	0.00327941	0.0448435	Nt5c3b
ENSMUSG00000017188	2149.77	-0.0276956	0.0509758	0.5172	0.742918	Coa3
ENSMUSG00000017195	8.35308	-0.140231	0.210263	0.0290811	0.154518	Zpbp2
ENSMUSG00000017204	902.262	-0.161789	0.122084	0.009088	0.0789397	Gsdma
ENSMUSG00000017210	1184.59	-0.00393252	0.0596076	0.932327	0.970691	Med24
ENSMUSG00000017211	125.278	-0.253763	0.295233	0.00616881	0.0631061	Gsdma2
ENSMUSG00000017221	5404.52	0.0364974	0.0374198	0.285835	0.548489	Psmd3
ENSMUSG00000017264	1123.08	0.00665107	0.0568805	0.883458	0.949726	Exosc10
ENSMUSG00000017286	1815.14	-0.0891476	0.0625738	0.061636	0.238787	Glod4
ENSMUSG00000017288	1892.19	0.15204	0.0497007	0.000288603	0.0130633	Vps53
ENSMUSG00000017291	1741.81	0.0158345	0.0589064	0.731231	0.873495	Taok1
ENSMUSG00000017299	879.866	0.0137635	0.0509646	0.747495	0.883085	Dnttip1
ENSMUSG00000017307	691.467	0.0567253	0.0659004	0.239057	0.497972	Acot8
ENSMUSG00000017309	77.1273	0.0873823	0.14013	0.0895855	0.293435	Cd300lg
ENSMUSG00000017311	97.7915	0.0374635	0.0993272	0.395639	0.646981	Pyy
ENSMUSG00000017314	123.969	0.0575087	0.107094	0.216097	0.470091	Mpp2
ENSMUSG00000017344	2.56509	0.0628975	0.189536	0.0901523	NA	Vtn
ENSMUSG00000017376	610.738	-0.0174784	0.0644089	0.713137	0.864584	Nlk
ENSMUSG00000017386	2893.81	0.00573326	0.0541086	0.896886	0.954412	Traf4
ENSMUSG00000017390	1685.56	0.086387	0.0735799	0.0846501	0.284232	Aldoc
ENSMUSG00000017400	6.6704	0.038509	0.132882	0.327123	NA	Stac2
ENSMUSG00000017404	35437.9	-0.110189	0.0447238	0.00486926	0.0560618	Rpl19
ENSMUSG00000017405	217.483	-0.0125905	0.0733932	0.79348	0.905365	Nek8
ENSMUSG00000017412	22.7037	-0.0331173	0.132798	0.380801	0.6364	Cacnb4
ENSMUSG00000017417	8.92209	0.0294611	0.112587	0.464306	0.705297	Plxdc1
ENSMUSG00000017418	709.969	-0.0466446	0.0609239	0.319424	0.582144	Arl5b
ENSMUSG00000017421	5047.98	0.0053178	0.0278735	0.841266	0.926156	Zfp207
ENSMUSG00000017428	3124.17	-0.0197208	0.0337702	0.530118	0.751558	Psmd11
ENSMUSG00000017446	235.437	0.0148406	0.0775343	0.755398	0.886429	C1qtnf1
ENSMUSG00000017453	312.21	0.0229405	0.100132	0.583278	0.786867	Pipox
ENSMUSG00000017466	1055.12	-0.041256	0.0761797	0.395312	0.646789	Timp2
ENSMUSG00000017478	1757.87	0.0571022	0.0708056	0.242993	0.502962	Zc3h18
ENSMUSG00000017485	2591.92	-0.0178899	0.063931	0.706148	0.8612	Top2b
ENSMUSG00000017491	359.626	-0.01626	0.0975477	0.697228	0.857539	Rarb
ENSMUSG00000017493	17609	-0.0479852	0.0785323	0.324034	0.586349	Igfbp4
ENSMUSG00000017499	355.733	0.0776442	0.0830088	0.122975	0.34922	Cdc6
ENSMUSG00000017548	2096.51	-0.00637286	0.0522053	0.883159	0.949642	Suz12
ENSMUSG00000017550	196.264	-0.00467197	0.0777898	0.921603	0.966033	Atad5
ENSMUSG00000017561	231.94	-0.00643654	0.0646589	0.892336	0.953117	Crlf3
ENSMUSG00000017588	1.30654	0.011149	0.162317	0.50412	NA	Krt27
ENSMUSG00000017607	8343.34	0.0638776	0.0926329	0.189689	0.43948	Tns4
ENSMUSG00000017615	5685.79	0.106968	0.0506584	0.0120899	0.0917368	Tnfaip1
ENSMUSG00000017631	4842.4	0.193018	0.083642	0.000529561	0.017825	Abr
ENSMUSG00000017639	136.117	0.0128109	0.0961544	0.760051	0.888634	Rab11fip4
ENSMUSG00000017652	64.1759	-0.000878373	0.098903	0.982714	0.993444	Cd40
ENSMUSG00000017664	2107.41	0.177803	0.113389	0.00417484	0.0510003	Slc35c2
ENSMUSG00000017667	89.7236	-0.0210842	0.0948386	0.624522	0.815286	Zfp334
ENSMUSG00000017670	852.466	0.0445176	0.0589647	0.335336	0.596193	Elmo2
ENSMUSG00000017677	631.485	0.0337318	0.0514366	0.432751	0.678783	Wsb1
ENSMUSG00000017679	864.673	-0.0523776	0.0561628	0.246337	0.506361	Ttpal
ENSMUSG00000017686	1064.07	-0.0531813	0.0406895	0.145416	0.382299	Rhot1
ENSMUSG00000017688	1945.53	0.483473	0.262077	0.000355202	0.0148622	Hnf4g
ENSMUSG00000017692	8.81632	0.0721196	0.165303	0.117608	0.341323	Rhbdl3
ENSMUSG00000017697	25680.1	0.0677869	0.101688	0.163269	0.406278	Ada
ENSMUSG00000017707	14875	0.166741	0.0606827	0.000418119	0.0159751	Serinc3
ENSMUSG00000017713	359.311	-0.00511729	0.074937	0.91493	0.963103	Tha1
ENSMUSG00000017715	1451.36	-0.069863	0.0465721	0.083161	0.281553	Pgs1
ENSMUSG00000017716	1056.88	0.0259221	0.0686474	0.59055	0.79127	Birc5
ENSMUSG00000017718	178.2	0.458374	0.104018	1.42853e-07	0.000144155	Afmid
ENSMUSG00000017721	7304.66	0.0976928	0.0513475	0.023078	0.134295	Pigt
ENSMUSG00000017723	214.866	0.203484	0.231749	0.0108616	0.0873388	Wfdc2
ENSMUSG00000017724	948.324	0.0261704	0.0823934	0.57759	0.784029	Etv4
ENSMUSG00000017734	669.392	-0.113545	0.0707118	0.0239866	0.138038	Dbndd2
ENSMUSG00000017737	1261.53	0.129405	0.156025	0.0326233	0.164522	Mmp9
ENSMUSG00000017740	4.31136	-0.0256352	0.15532	0.373392	NA	Slc12a5
ENSMUSG00000017747	429.027	0.0896206	0.058729	0.0531708	0.218582	Ghdc
ENSMUSG00000017754	70.9331	0.0773647	0.0974758	0.12293	0.349204	Pltp
ENSMUSG00000017756	3474.27	0.0443823	0.068982	0.359788	0.617093	Slc12a7
ENSMUSG00000017760	4782.48	0.0219135	0.0391863	0.536923	0.756565	Ctsa
ENSMUSG00000017764	298.169	-0.0182366	0.0630152	0.699544	0.858461	Zswim1
ENSMUSG00000017765	566.187	-0.0685651	0.0937818	0.163387	0.406395	Slc12a4
ENSMUSG00000017774	6697.17	0.0507795	0.0632497	0.285246	0.547986	Myo1c
ENSMUSG00000017776	5129.23	0.0121259	0.0476539	0.767213	0.89187	Crk
ENSMUSG00000017778	5632.55	-0.0260833	0.0484734	0.528935	0.751072	Cox7c
ENSMUSG00000017781	10393.5	0.100491	0.055154	0.0251136	0.141672	Pitpna
ENSMUSG00000017801	2070.26	0.105541	0.0665899	0.0315441	0.161774	Mlx
ENSMUSG00000017802	3042.71	-0.0931526	0.0479625	0.0235191	0.136078	Retreg3
ENSMUSG00000017817	21.7536	0.262201	0.303691	0.00557382	0.0597954	Jph2
ENSMUSG00000017830	209.177	-0.0442562	0.10987	0.310558	0.573565	Dhx58
ENSMUSG00000017831	2474.02	-0.00138102	0.0340402	0.965171	0.985625	Rab5a
ENSMUSG00000017837	2176.85	0.0293696	0.0551907	0.511396	0.738654	Nkiras2
ENSMUSG00000017843	5175.67	0.0476978	0.0486077	0.250459	0.510859	Ppp2r5c
ENSMUSG00000017858	1178.04	-0.0752251	0.043388	0.0496615	0.210116	Ift52
ENSMUSG00000017861	858.945	0.035573	0.0837944	0.45127	0.693971	Mybl2
ENSMUSG00000017868	197.772	0.0599196	0.0978394	0.209364	0.463796	Sgk2
ENSMUSG00000017897	1055.4	-0.0613043	0.0763289	0.21401	0.468582	Eya2
ENSMUSG00000017929	1297.72	0.000705849	0.0648942	0.988167	0.995361	B4galt5
ENSMUSG00000017943	2.87686	0.0424598	0.162415	0.218279	NA	Gdap1l1
ENSMUSG00000017950	16751.3	0.124932	0.0695829	0.0128603	0.0944831	Hnf4a
ENSMUSG00000017969	37.1025	9.00487e-05	0.101646	0.998189	0.999121	Ptgis
ENSMUSG00000017978	189.095	0.407699	0.19049	0.000177189	0.010097	Cadps2
ENSMUSG00000017999	1201.96	0.00648783	0.0654988	0.891802	0.952903	Ddx27
ENSMUSG00000018001	576.575	-0.0406053	0.046957	0.31674	0.579407	Cyth3
ENSMUSG00000018008	84.3852	0.0546625	0.0882824	0.255906	0.517452	Cyth4
ENSMUSG00000018012	423.742	-0.372227	0.162706	0.000106944	0.00760437	Rac3
ENSMUSG00000018040	2683.07	-0.0855043	0.0560088	0.0586335	0.23162	Rrp7a
ENSMUSG00000018042	10819.7	0.252043	0.100931	7.67194e-05	0.00654787	Cyb5r3
ENSMUSG00000018068	590.046	0.053083	0.0690178	0.274979	0.537848	Ints2
ENSMUSG00000018076	926.315	0.0108911	0.0694908	0.820923	0.916611	Med13l
ENSMUSG00000018102	3154.72	-0.0772088	0.0624974	0.104527	0.318557	H2bc4
ENSMUSG00000018126	690.834	0.602102	0.109032	4.65504e-09	1.33095e-05	Baiap2l2
ENSMUSG00000018143	1427.01	0.0268002	0.0393748	0.451833	0.694551	Mafk
ENSMUSG00000018160	958.791	0.0712181	0.0474064	0.0810068	0.27749	Med1
ENSMUSG00000018166	6674.05	0.111775	0.0716642	0.0268253	0.146978	Erbb3
ENSMUSG00000018167	1456.75	-0.0355063	0.05031	0.402604	0.653435	Stard3
ENSMUSG00000018168	42.2155	0.494084	0.301507	0.000504916	0.0173607	Ikzf3
ENSMUSG00000018169	37.2443	0.0828096	0.101764	0.103184	0.316337	Mfng
ENSMUSG00000018171	4830.33	0.00337699	0.0663437	0.943693	0.976236	Vmp1
ENSMUSG00000018189	1085.11	0.0142485	0.0548911	0.749268	0.883662	Uchl5
ENSMUSG00000018196	560.16	-0.0459411	0.0567164	0.311406	0.574178	Glrx2
ENSMUSG00000018199	609.142	-0.0178376	0.0616432	0.703791	0.860122	Ro60
ENSMUSG00000018209	1847.49	0.0430801	0.0471322	0.289362	0.552415	Stk4
ENSMUSG00000018211	143.971	-0.0650523	0.139257	0.157645	0.399349	Wfdc15b
ENSMUSG00000018217	3883.82	-0.0441903	0.0844919	0.354343	0.612159	Pmp22
ENSMUSG00000018238	19.0767	0.197514	0.260386	0.0121298	0.0919108	Gdf9
ENSMUSG00000018239	195.912	-0.0339783	0.0641376	0.475184	0.712693	Zcchc10
ENSMUSG00000018263	1.95424	-0.00266304	0.165482	0.774777	NA	Tbx5
ENSMUSG00000018286	5394.35	-0.0616588	0.0451302	0.118015	0.341926	Psmb6
ENSMUSG00000018287	1385.19	-0.107978	0.0450085	0.00603061	0.0625107	Spag7
ENSMUSG00000018293	26293.7	0.040885	0.0454315	0.302349	0.565689	Pfn1
ENSMUSG00000018322	430.98	-0.0483738	0.0684691	0.318296	0.580848	Tomm34
ENSMUSG00000018326	7584.81	0.0140164	0.0262131	0.576771	0.783653	Ywhab
ENSMUSG00000018334	1114.1	0.374202	0.141873	3.36137e-05	0.00406087	Ksr1
ENSMUSG00000018339	1318.32	0.0360944	0.0774744	0.454333	0.696642	Gpx3
ENSMUSG00000018340	2011.97	0.0270838	0.083101	0.563396	0.774547	Anxa6
ENSMUSG00000018341	7.67505	0.0513665	0.150564	0.207554	NA	Il12rb2
ENSMUSG00000018347	323.867	-0.00500579	0.0481999	0.903463	0.957846	Zkscan6
ENSMUSG00000018362	5399.98	0.00904721	0.0511258	0.83271	0.922038	Kpna2
ENSMUSG00000018363	1826.39	0.0223161	0.0375165	0.514988	0.741507	Smurf2
ENSMUSG00000018372	107.356	-0.0899966	0.0858381	0.0796197	0.274935	Cep95
ENSMUSG00000018377	1262.25	-0.0178538	0.0455407	0.653012	0.832206	Vezf1
ENSMUSG00000018378	292.69	-0.135814	0.0917779	0.0139185	0.0990347	Cuedc1
ENSMUSG00000018379	5982.7	0.0459494	0.0491845	0.271912	0.534485	Srsf1
ENSMUSG00000018381	225.574	0.100984	0.111833	0.0594139	0.233344	Abi3
ENSMUSG00000018387	183.36	0.0708187	0.100631	0.149492	0.3888	Shroom1
ENSMUSG00000018395	307.965	0.0233731	0.0625335	0.620167	0.812135	Kif3a
ENSMUSG00000018398	1203.49	0.0280471	0.0633217	0.553774	0.767552	Septin8
ENSMUSG00000018401	1452.67	0.174426	0.0952812	0.00267686	0.040231	Mtmr4
ENSMUSG00000018405	188.289	-0.0171493	0.0803768	0.71591	0.865912	Mrm1
ENSMUSG00000018411	87.0149	0.138091	0.127304	0.0209829	0.127015	Mapt
ENSMUSG00000018412	1052.64	0.0390175	0.0641087	0.412561	0.66148	Kansl1
ENSMUSG00000018415	688.3	-0.048431	0.0576332	0.289729	0.552492	Gid4
ENSMUSG00000018417	2251.86	-0.0758765	0.0732254	0.126835	0.354914	Myo1b
ENSMUSG00000018425	1253.67	-0.132604	0.0519671	0.0021791	0.0362232	Dhx40
ENSMUSG00000018427	439.007	-0.0877143	0.113024	0.0888351	0.292004	Ypel2
ENSMUSG00000018428	1780.74	0.0211273	0.0511895	0.622116	0.81357	Akap1
ENSMUSG00000018433	1057.57	0.00346688	0.0603108	0.940596	0.975172	Nol11
ENSMUSG00000018442	1428.3	-0.010254	0.0619727	0.827231	0.919706	Derl2
ENSMUSG00000018446	4377.68	-0.0301871	0.0528279	0.489426	0.721704	C1qbp
ENSMUSG00000018449	152.594	-0.0561509	0.0812086	0.251065	0.511704	Rpain
ENSMUSG00000018451	1.62808	0.0136112	0.159797	0.500825	NA	6330403K07Rik
ENSMUSG00000018459	10.1024	-0.110699	0.233877	0.0306224	0.159094	Slc13a3
ENSMUSG00000018470	7.60373	0.0548312	0.141094	0.202592	NA	Kcnab3
ENSMUSG00000018474	1677.22	0.0640358	0.0764076	0.195385	0.446971	Chd3
ENSMUSG00000018476	2604.99	0.0739696	0.0768066	0.138404	0.373849	Kdm6b
ENSMUSG00000018479	1.29163	-0.00793294	0.156269	0.705008	NA	1700125H20Rik
ENSMUSG00000018481	1810.59	0.0190987	0.0478857	0.642114	0.825878	Appbp2
ENSMUSG00000018486	7.94337	0.0407572	0.130314	0.311665	NA	Wnt9b
ENSMUSG00000018500	72.7348	0.0492071	0.116279	0.262861	0.52413	Adora2b
ENSMUSG00000018501	4048.14	0.128145	0.07646	0.0137406	0.0982983	Ncor1
ENSMUSG00000018507	23.2735	0.0521464	0.112994	0.245489	0.505506	Trpv2
ENSMUSG00000018509	1179.79	0.050177	0.0674899	0.299522	0.562966	Cenpv
ENSMUSG00000018537	517.86	-0.0361773	0.062682	0.444026	0.687936	Pcgf2
ENSMUSG00000018541	528.558	-0.0330784	0.0458169	0.406822	0.656669	Cwc25
ENSMUSG00000018543	1.76478	-0.0369035	0.176385	0.131902	NA	1700001P01Rik
ENSMUSG00000018547	400.186	-0.00221435	0.0655349	0.962971	0.984664	Pip4k2b
ENSMUSG00000018548	843.781	0.0424772	0.0782242	0.380408	0.63599	Trim37
ENSMUSG00000018554	17.6753	0.0860472	0.175747	0.0837992	0.282847	Ybx2
ENSMUSG00000018559	2652.47	0.0340812	0.0347198	0.289085	0.552089	Ctdnep1
ENSMUSG00000018565	901.746	-0.122909	0.050852	0.00399922	0.0500048	Elp5
ENSMUSG00000018566	31.1688	0.00497018	0.0968091	0.904252	0.95803	Slc2a4
ENSMUSG00000018567	9128.24	0.0112605	0.0608534	0.809404	0.910931	Gabarap
ENSMUSG00000018569	13783.9	0.122347	0.0521473	0.00480682	0.0557169	Cldn7
ENSMUSG00000018570	325.69	0.0211862	0.0686136	0.659809	0.836649	2810408A11Rik
ENSMUSG00000018572	1438.28	-0.122378	0.0454161	0.00196838	0.0340937	Phf23
ENSMUSG00000018574	4408.5	0.0795108	0.0609276	0.0912686	0.29655	Acadvl
ENSMUSG00000018581	8.09708	-1.09888	0.311052	6.43998e-07	0.00035638	Dnah11
ENSMUSG00000018583	6002.67	-0.00255176	0.0570066	0.955196	0.981574	G3bp1
ENSMUSG00000018585	2130.45	-0.126632	0.0500005	0.00271027	0.0404302	Atox1
ENSMUSG00000018593	2761.08	0.137833	0.144636	0.0245633	0.139941	Sparc
ENSMUSG00000018599	293.384	-0.00361481	0.055445	0.9357	0.972203	Mief2
ENSMUSG00000018604	3271.42	0.005688	0.0650095	0.904912	0.958494	Tbx3
ENSMUSG00000018620	40.7647	-0.0299552	0.101488	0.480869	0.71647	Mmp20
ENSMUSG00000018623	9909.86	-0.0167012	0.0843373	0.716938	0.866193	Mmp7
ENSMUSG00000018648	167.17	-0.111315	0.0864636	0.0353632	0.173132	Dusp14
ENSMUSG00000018651	650.349	-0.393758	0.128708	8.76601e-06	0.00197401	Tada2a
ENSMUSG00000018654	98.2725	0.0448017	0.0915075	0.336018	0.596448	Ikzf1
ENSMUSG00000018659	2384.2	-0.000269454	0.0575364	0.995287	0.998329	Pnpo
ENSMUSG00000018661	1600.61	0.0934926	0.0545417	0.0359566	0.17484	Cog1
ENSMUSG00000018666	947.017	-0.0339905	0.0456817	0.393028	0.645576	Cbx1
ENSMUSG00000018669	1741.94	0.0055152	0.0393614	0.876945	0.946104	Cdk5rap3
ENSMUSG00000018672	33.2332	0.0760331	0.108785	0.125704	0.353228	Copz2
ENSMUSG00000018677	6472.27	-0.0515967	0.0502731	0.223759	0.47988	Slc25a39
ENSMUSG00000018678	669.769	0.0695971	0.0595243	0.134753	0.368104	Sp2
ENSMUSG00000018697	542.153	-0.0381523	0.0625072	0.419247	0.667954	Aatf
ENSMUSG00000018707	7029.99	0.0497129	0.0884426	0.296255	0.559289	Dync1h1
ENSMUSG00000018727	0.817496	-0.00157773	0.164547	0.87992	NA	Cpsf4l
ENSMUSG00000018733	312.09	-0.0729652	0.0802893	0.144413	0.38108	Pex12
ENSMUSG00000018736	1569.86	-0.0452808	0.0494595	0.280666	0.543128	Ndel1
ENSMUSG00000018740	535.258	0.0390185	0.0721229	0.421672	0.669687	Slc25a35
ENSMUSG00000018750	1321.26	-0.0703134	0.0669278	0.147912	0.386334	Zbtb4
ENSMUSG00000018752	60.6826	0.0460262	0.108702	0.297088	0.56006	Tnfsfm13
ENSMUSG00000018761	2784.48	-0.0556155	0.0555331	0.21575	0.469694	Mpdu1
ENSMUSG00000018765	1302.63	0.0166819	0.0484871	0.687226	0.852325	Fxr2
ENSMUSG00000018770	14122.6	0.0490828	0.0528077	0.261191	0.522681	Atp5g3
ENSMUSG00000018774	219.032	0.0596572	0.0629052	0.209247	0.463694	Cd68
ENSMUSG00000018776	0.763225	0.00542308	0.157431	0.779889	NA	Slc35g3
ENSMUSG00000018796	1362.32	0.148645	0.0798084	0.00538559	0.0586975	Acsl1
ENSMUSG00000018800	384.968	-0.034736	0.099806	0.425508	0.672796	Abca5
ENSMUSG00000018809	131.463	-0.153108	0.116729	0.0111823	0.0885742	Smyd4
ENSMUSG00000018819	177.447	0.0739316	0.0946505	0.137707	0.372731	Lsp1
ENSMUSG00000018820	581.738	-0.0995748	0.0513118	0.0205071	0.125419	Zfyve27
ENSMUSG00000018821	1848.42	-0.131889	0.0711096	0.00937563	0.0804597	Avpi1
ENSMUSG00000018822	110.661	-0.0140692	0.12918	0.678806	0.847581	Sfrp5
ENSMUSG00000018830	367.95	0.602965	0.334478	0.00023147	0.0116868	Myh11
ENSMUSG00000018841	358.225	-0.0153795	0.0560619	0.732887	0.874803	Rad51d
ENSMUSG00000018845	9.4375	0.0488201	0.159626	0.200421	0.452517	Unc45b
ENSMUSG00000018846	5204.96	0.291368	0.143283	0.000265385	0.0124568	Pank3
ENSMUSG00000018848	6489.31	-0.0615867	0.0455356	0.120791	0.346113	Rars
ENSMUSG00000018849	2332.05	0.0982427	0.0646057	0.0424579	0.192588	Wwc1
ENSMUSG00000018858	1236.59	-0.0700589	0.051231	0.102639	0.315747	Mrpl58
ENSMUSG00000018861	260.797	0.0409144	0.0568649	0.36777	0.624973	Fdxr
ENSMUSG00000018862	549.112	0.258623	0.225169	0.00417222	0.0510003	Otop3
ENSMUSG00000018865	47.3326	0.0339188	0.103225	0.427845	0.674913	Sult4a1
ENSMUSG00000018882	1104.3	-0.0144567	0.037216	0.671192	0.843724	Mrpl45
ENSMUSG00000018893	1.28317	-0.0150501	0.1592	0.481436	NA	Mb
ENSMUSG00000018899	1915.31	0.0602316	0.0815868	0.220535	0.475942	Irf1
ENSMUSG00000018900	1178.04	0.0728504	0.0690167	0.137346	0.372161	Slc22a5
ENSMUSG00000018906	1065.08	-0.0769494	0.11727	0.120856	0.34617	P4ha2
ENSMUSG00000018907	12.7129	0.0684543	0.153761	0.136457	0.370399	Alox12e
ENSMUSG00000018909	1653.36	0.314586	0.13986	0.000118004	0.00800141	Arrb1
ENSMUSG00000018916	10.4394	6.25184e-05	0.110588	0.998661	0.999195	Csf2
ENSMUSG00000018919	8065.85	0.14684	0.114579	0.0134579	0.0972496	Tm4sf5
ENSMUSG00000018920	2122.63	0.0246675	0.0724775	0.609438	0.804743	Cxcl16
ENSMUSG00000018921	1081.58	0.0327151	0.0716566	0.499291	0.730146	Pelp1
ENSMUSG00000018923	647.961	-0.0656727	0.0553409	0.143312	0.379695	Med11
ENSMUSG00000018924	113.099	0.00251047	0.103124	0.949017	0.978742	Alox15
ENSMUSG00000018927	962.697	0.272843	0.232798	0.00359791	0.0469928	Ccl6
ENSMUSG00000018930	9.69962	-0.0214599	0.117782	0.569936	0.77925	Ccl4
ENSMUSG00000018931	407.872	-0.0869886	0.0660942	0.0739133	0.26402	Natd1
ENSMUSG00000018932	4209.85	0.0976612	0.0465807	0.0153937	0.105547	Map2k3
ENSMUSG00000018965	9098.67	0.066839	0.0546559	0.133726	0.366289	Ywhah
ENSMUSG00000018974	1002.42	0.015861	0.0654165	0.739562	0.878168	Sart3
ENSMUSG00000018983	839.491	0.031356	0.0676585	0.514799	0.74141	E2f2
ENSMUSG00000018986	5.47417	0.0400653	0.132008	0.314848	NA	Slfn3
ENSMUSG00000018995	449.572	0.0439806	0.0691907	0.364298	0.62109	Nars2
ENSMUSG00000018999	583.746	-0.00585803	0.0464452	0.884306	0.950042	Slc35b4
ENSMUSG00000019027	0.99904	-0.0181429	0.165292	0.313801	NA	Dnah1
ENSMUSG00000019039	862.72	-0.0768749	0.062227	0.105409	0.319906	Dalrd3
ENSMUSG00000019054	3381.67	-0.0625967	0.0538975	0.15688	0.398413	Fis1
ENSMUSG00000019055	527.207	0.0240871	0.0831199	0.606159	0.802799	Plod1
ENSMUSG00000019066	3734.13	-0.072339	0.0594336	0.119929	0.344853	Rab3d
ENSMUSG00000019080	184.006	0.00305282	0.0884196	0.945078	0.977147	Mfsd3
ENSMUSG00000019082	3038.03	0.00192736	0.0628324	0.967414	0.98676	Slc25a22
ENSMUSG00000019087	5319.34	-0.0200059	0.0493363	0.633023	0.820329	Atp6ap1
ENSMUSG00000019088	484.844	0.019573	0.0695769	0.684559	0.850744	Dnase1l1
ENSMUSG00000019102	108.042	-0.174853	0.253774	0.0160098	0.108257	Aldh3a1
ENSMUSG00000019122	497.129	0.533824	0.316414	0.000389237	0.0155964	Ccl9
ENSMUSG00000019124	37.246	0.108794	0.166347	0.053893	0.220232	Scrn1
ENSMUSG00000019132	4422.73	0.147843	0.0493884	0.000403424	0.0157037	BC005537
ENSMUSG00000019139	1872.33	-0.0760632	0.0681383	0.120129	0.34528	Isyna1
ENSMUSG00000019143	427.581	-0.0463567	0.0606518	0.32155	0.583997	Hars2
ENSMUSG00000019158	1176.91	-0.16859	0.0755853	0.00137882	0.0287588	Tmem160
ENSMUSG00000019173	7369.81	0.0526158	0.047686	0.199173	0.451557	Rab5c
ENSMUSG00000019178	11.2625	-0.0429488	0.12846	0.296125	0.559104	Styxl1
ENSMUSG00000019179	28866.8	0.135965	0.0704758	0.00726879	0.0692756	Mdh2
ENSMUSG00000019188	6157.33	0.0674467	0.0438998	0.0810701	0.277565	H13
ENSMUSG00000019189	1317.23	-0.0856697	0.0621246	0.07145	0.259933	Rnf145
ENSMUSG00000019194	54.9764	0.0698303	0.0989886	0.154747	0.395512	Scn1b
ENSMUSG00000019210	2926.24	-0.0925453	0.0507089	0.0300497	0.157344	Atp6v1e1
ENSMUSG00000019214	263.726	0.00315897	0.0790515	0.946646	0.977942	Chtf18
ENSMUSG00000019230	3.05812	-0.129656	0.277999	0.00780963	NA	Lhx9
ENSMUSG00000019232	17.8592	0.29377	0.306031	0.00408592	0.0505728	Etnppl
ENSMUSG00000019235	28.3858	0.035484	0.114215	0.389385	0.643382	Rps6kl1
ENSMUSG00000019254	682.515	0.0310379	0.0472235	0.445859	0.689633	Ppp1r12c
ENSMUSG00000019256	876.697	0.0134468	0.062894	0.775776	0.896312	Ahr
ENSMUSG00000019261	540.699	0.00607894	0.0737348	0.89927	0.955408	Map1s
ENSMUSG00000019278	2395.68	0.318132	0.222192	0.00150518	0.0301207	Dpep1
ENSMUSG00000019295	533.015	-0.0174461	0.041968	0.64105	0.825368	Tmem129
ENSMUSG00000019297	1248.87	-0.0228652	0.0526303	0.59975	0.797821	Nop9
ENSMUSG00000019302	2207.24	0.062908	0.0602258	0.178256	0.424838	Atp6v0a1
ENSMUSG00000019303	133.812	-0.0400634	0.0841541	0.398617	0.649471	Psmc3ip
ENSMUSG00000019312	3015.52	-0.0831569	0.0557362	0.0651634	0.246867	Grb7
ENSMUSG00000019320	668.198	0.343963	0.167392	0.000221732	0.0113665	Noxo1
ENSMUSG00000019326	40.8604	0.166009	0.233199	0.0190862	0.119892	Aoc3
ENSMUSG00000019338	1288.9	0.00259812	0.0604905	0.955513	0.981677	Zfp687
ENSMUSG00000019359	474.315	0.264917	0.217074	0.00339268	0.045684	Gdpd2
ENSMUSG00000019362	1850.32	-0.0266599	0.0459581	0.504711	0.733942	D8Ertd738e
ENSMUSG00000019368	3.75762	-0.0248213	0.15399	0.392227	NA	Sec14l4
ENSMUSG00000019370	11845.7	0.0385637	0.0479569	0.348519	0.607051	Calm3
ENSMUSG00000019373	2097.53	-0.0510473	0.0331733	0.098744	0.309964	Cops3
ENSMUSG00000019428	9087.07	-0.016522	0.0541368	0.708912	0.862755	Fkbp8
ENSMUSG00000019429	11.7186	-0.022989	0.109073	0.56315	0.774451	Ffar3
ENSMUSG00000019432	4085.55	-0.0159032	0.0523846	0.714367	0.864925	Ddx39b
ENSMUSG00000019433	3670.57	-0.106294	0.0393425	0.002763	0.0409276	Gipc1
ENSMUSG00000019437	359.198	-0.230645	0.148741	0.00188438	0.0334297	Tlcd1
ENSMUSG00000019461	1267.77	-0.0348011	0.0449894	0.376705	0.632636	Plscr3
ENSMUSG00000019464	15.319	-0.0168115	0.102486	0.677672	0.847228	Ptger1
ENSMUSG00000019467	20.5263	0.0298538	0.108203	0.467868	0.70784	Arhgef25
ENSMUSG00000019470	949.016	0.0153297	0.0590584	0.73975	0.878168	Xab2
ENSMUSG00000019471	5711.42	-0.0205861	0.0346849	0.521679	0.745839	Cdc37
ENSMUSG00000019478	1107.99	-0.0322104	0.0709759	0.505706	0.734678	Rab4a
ENSMUSG00000019487	1272.56	0.0011083	0.0480677	0.978538	0.991836	Trip10
ENSMUSG00000019494	2813.8	-0.0228129	0.0271728	0.379269	0.635077	Cops6
ENSMUSG00000019505	26215.6	0.0599522	0.0376508	0.0809063	0.277346	Ubb
ENSMUSG00000019518	466.775	-0.0518204	0.064346	0.278226	0.540944	Ap4m1
ENSMUSG00000019528	644.293	0.038299	0.0537186	0.385081	0.639408	Gyg
ENSMUSG00000019539	67.1545	0.0980799	0.141806	0.0683405	0.253105	Rcn3
ENSMUSG00000019558	12522.1	0.0633135	0.0745648	0.199613	0.451888	Slc6a8
ENSMUSG00000019564	526.044	-0.0339221	0.0705748	0.483474	0.718157	Arid3a
ENSMUSG00000019577	387.784	0.0281406	0.0995842	0.509481	0.737157	Pdk4
ENSMUSG00000019578	1899.36	-0.0564907	0.058385	0.219991	0.475489	Ubxn6
ENSMUSG00000019579	2406.02	-0.0376381	0.0430654	0.32371	0.586011	Mydgf
ENSMUSG00000019590	3140.98	-0.00673712	0.0402226	0.852462	0.932782	Cyb561
ENSMUSG00000019647	648.494	0.5737	0.189834	2.34384e-05	0.00324263	Sema6a
ENSMUSG00000019659	1084.3	-0.00799709	0.0402872	0.825493	0.918883	Ccdc12
ENSMUSG00000019689	501.903	-0.0645043	0.0628882	0.17495	0.420518	Fmc1
ENSMUSG00000019699	98.8094	0.0473942	0.100877	0.296867	0.559898	Akt3
ENSMUSG00000019710	1909.53	-0.0610289	0.058128	0.184435	0.432736	Mrpl24
ENSMUSG00000019715	737.62	-0.0456961	0.0538444	0.300801	0.564281	Gle1
ENSMUSG00000019718	67.4697	-0.156722	0.124986	0.0112994	0.0889241	L3hypdh
ENSMUSG00000019726	462.022	0.0380754	0.138495	0.319803	0.58251	Lyst
ENSMUSG00000019731	3142.5	0.158315	0.0444437	4.3921e-05	0.00482991	Slc35e1
ENSMUSG00000019732	23.3702	-0.0929767	0.139321	0.0777146	0.270836	Calr3
ENSMUSG00000019734	7523.59	0.0343895	0.0407703	0.347374	0.606164	Tmc4
ENSMUSG00000019737	29.1869	0.0975373	0.187181	0.0638168	0.244043	Syne4
ENSMUSG00000019738	564.007	-0.0591291	0.0595368	0.203295	0.455908	Polr2i
ENSMUSG00000019761	58.2075	-0.0748676	0.087059	0.135203	0.368451	Krt10
ENSMUSG00000019762	288.916	0.088536	0.116435	0.0868341	0.288791	Iyd
ENSMUSG00000019763	324.14	0.0146196	0.0731729	0.761297	0.888863	Rmnd1
ENSMUSG00000019767	4.75989	0.0209972	0.140561	0.517877	NA	Ccdc170
ENSMUSG00000019768	438.512	0.0849586	0.0910619	0.0961362	0.304936	Esr1
ENSMUSG00000019772	10.1108	0.035676	0.184036	0.0543838	0.221394	Vip
ENSMUSG00000019773	292.335	-0.00998771	0.0764088	0.834315	0.922928	Fbxo5
ENSMUSG00000019774	152.255	0.0352997	0.0785544	0.462879	0.704214	Mtrf1l
ENSMUSG00000019775	63.5604	0.0400099	0.131543	0.31612	0.578828	Rgs17
ENSMUSG00000019777	2864.08	-0.137162	0.0616994	0.00402996	0.0502062	Hdac2
ENSMUSG00000019779	3688.73	0.114788	0.0573133	0.0123031	0.092611	Frk
ENSMUSG00000019782	1362.47	-0.0824758	0.0491823	0.0486309	0.208201	Rwdd1
ENSMUSG00000019789	45.2829	-0.0634075	0.135612	0.166573	0.409784	Hey2
ENSMUSG00000019790	902.109	0.080453	0.057236	0.0784445	0.272357	Stxbp5
ENSMUSG00000019791	414.128	-0.0500366	0.0710237	0.304793	0.568457	Hint3
ENSMUSG00000019792	289.169	-0.0608972	0.0649374	0.204829	0.45773	Trmt11
ENSMUSG00000019794	781.768	-0.0456854	0.0496521	0.277583	0.540527	Katna1
ENSMUSG00000019795	977.704	0.026423	0.0448256	0.501026	0.731186	Pcmt1
ENSMUSG00000019796	49.1134	-0.0452274	0.101208	0.31516	0.577687	Lrp11
ENSMUSG00000019797	489.826	-0.0237437	0.0552586	0.595671	0.795092	Mtres1
ENSMUSG00000019802	3597.25	0.0823889	0.0480819	0.0455507	0.201089	Sec63
ENSMUSG00000019804	4393.34	0.0347344	0.0446638	0.375148	0.631256	Snx3
ENSMUSG00000019806	1482.82	-0.129496	0.0591727	0.00551875	0.0595369	Aig1
ENSMUSG00000019808	203.475	-0.0852018	0.0621657	0.0730654	0.262911	Adat2
ENSMUSG00000019809	637.141	0.030786	0.0574996	0.499969	0.730701	Pex3
ENSMUSG00000019810	5720.73	0.0804023	0.0757236	0.108676	0.325631	Fuca2
ENSMUSG00000019813	72.4861	0.0369973	0.0772767	0.443628	0.687767	Cep57l1
ENSMUSG00000019814	1317.83	-0.0643924	0.0544506	0.147655	0.386066	Ltv1
ENSMUSG00000019817	57.7165	-0.00164373	0.103658	0.966463	0.986146	Plagl1
ENSMUSG00000019818	7753.13	0.0309337	0.0451606	0.433268	0.679221	Cd164
ENSMUSG00000019820	2199.69	0.0114972	0.0678704	0.810719	0.911836	Utrn
ENSMUSG00000019822	657.139	0.0282616	0.0602637	0.54386	0.760819	Smpd2
ENSMUSG00000019823	1204.72	0.259388	0.138139	0.000544437	0.0181356	Mical1
ENSMUSG00000019826	330.595	0.0278401	0.0590814	0.546646	0.763115	Zbtb24
ENSMUSG00000019831	137.613	-0.195381	0.18078	0.00850421	0.0761827	Wasf1
ENSMUSG00000019832	656.53	0.0278869	0.0596748	0.547636	0.763983	Rab32
ENSMUSG00000019836	5.6507	-0.00906061	0.135614	0.772659	NA	Amd-ps4
ENSMUSG00000019837	1407.6	-0.00453407	0.0514573	0.916018	0.963475	Gtf3c6
ENSMUSG00000019838	1184.23	0.0850604	0.0975587	0.0961135	0.304936	Slc16a10
ENSMUSG00000019841	888.021	-0.0801884	0.0844734	0.112669	0.333067	Rev3l
ENSMUSG00000019842	943.748	-0.0252429	0.0497031	0.548753	0.764484	Traf3ip2
ENSMUSG00000019843	346.387	0.0693477	0.071396	0.159457	0.401417	Fyn
ENSMUSG00000019845	65.2842	-0.0293743	0.0807877	0.536107	0.756062	Tube1
ENSMUSG00000019846	223.118	0.230697	0.239909	0.00740131	0.0699171	Lama4
ENSMUSG00000019849	3878.3	0.065517	0.0527898	0.133797	0.366374	Prep
ENSMUSG00000019850	671.896	0.107883	0.063931	0.0255558	0.143271	Tnfaip3
ENSMUSG00000019851	8627.15	0.0295455	0.0595184	0.523683	0.747278	Perp
ENSMUSG00000019852	872.761	0.0613965	0.0806583	0.212817	0.467559	Arfgef3
ENSMUSG00000019853	918.316	-0.114073	0.0809036	0.0291875	0.154779	Hebp2
ENSMUSG00000019854	884.643	-0.0344678	0.0651653	0.470773	0.709863	Reps1
ENSMUSG00000019856	1.6622	-0.0103252	0.150765	0.68211	NA	Fam184a
ENSMUSG00000019857	422.496	-0.0981773	0.0628417	0.0402779	0.187153	Asf1a
ENSMUSG00000019861	820.083	0.0249129	0.0544114	0.574604	0.782142	Gopc
ENSMUSG00000019863	261.915	0.0720014	0.0549486	0.107351	0.323316	Qrsl1
ENSMUSG00000019864	340.485	0.0532078	0.0536682	0.22756	0.485003	Rtn4ip1
[truncated: 21,548 more rows]

## Sheet: Fig.3d
Hallmark Pathways GSEA results - major vs minor
ID	setSize	enrichmentScore	NES	pvalue	p.adjust	qvalue	rank	leading_edge	ES
HALLMARK_KRAS_SIGNALING_UP	199	0.579034	2.08	1e-10	5e-09	1.36842e-09	4456	tags=47%, list=19%, signal=38%	0.579
HALLMARK_PANCREAS_BETA_CELLS	38	0.701397	2.02	8.8e-06	3.4e-05	9.27159e-06	2791	tags=53%, list=12%, signal=46%	0.701
HALLMARK_MYC_TARGETS_V1	201	-0.506179	-1.98	1.7e-09	4.3e-08	1.18054e-08	4680	tags=38%, list=20%, signal=31%	-0.506
HALLMARK_ANDROGEN_RESPONSE	103	0.586216	1.95	3.9e-07	2.8e-06	7.56448e-07	4767	tags=50%, list=20%, signal=40%	0.586
HALLMARK_EPITHELIAL_MESENCHYMAL_TRANSITION	194	0.541861	1.94	1.9e-08	3.2e-07	8.88165e-08	4375	tags=44%, list=19%, signal=36%	0.542
HALLMARK_ADIPOGENESIS	196	0.530766	1.91	3.4e-08	3.4e-07	9.37341e-08	5235	tags=46%, list=22%, signal=36%	0.531
HALLMARK_XENOBIOTIC_METABOLISM	192	0.532204	1.91	7.1e-08	5.9e-07	1.62432e-07	3670	tags=41%, list=16%, signal=35%	0.532
HALLMARK_BILE_ACID_METABOLISM	107	0.56646	1.9	4.3e-06	2e-05	5.40169e-06	3087	tags=37%, list=13%, signal=33%	0.566
HALLMARK_INTERFERON_GAMMA_RESPONSE	205	0.526507	1.9	3.2e-08	3.4e-07	9.37341e-08	6180	tags=53%, list=26%, signal=40%	0.527
HALLMARK_COMPLEMENT	190	0.503803	1.8	9.2e-07	5.7e-06	1.56857e-06	4422	tags=42%, list=19%, signal=34%	0.504
HALLMARK_ALLOGRAFT_REJECTION	191	0.492895	1.77	1.6e-06	9.2e-06	2.50577e-06	4021	tags=39%, list=17%, signal=33%	0.493
HALLMARK_DNA_REPAIR	149	-0.467548	-1.77	8.3e-06	3.4e-05	9.27159e-06	4650	tags=39%, list=20%, signal=31%	-0.468
HALLMARK_INFLAMMATORY_RESPONSE	199	0.488751	1.76	2.7e-06	1.4e-05	3.72816e-06	5507	tags=47%, list=23%, signal=36%	0.489
HALLMARK_COAGULATION	126	0.510193	1.73	6.2e-05	0.00019	5.2799e-05	4142	tags=40%, list=18%, signal=33%	0.51
HALLMARK_PEROXISOME	96	0.520988	1.72	0.00017	0.00042	0.000114702	2526	tags=33%, list=11%, signal=30%	0.521
HALLMARK_MYC_TARGETS_V2	58	-0.517002	-1.71	0.0015	0.003	0.000833451	4414	tags=38%, list=19%, signal=31%	-0.517
HALLMARK_TNFA_SIGNALING_VIA_NFKB	200	0.471389	1.7	1.4e-05	5.1e-05	1.40136e-05	5029	tags=44%, list=21%, signal=35%	0.471
HALLMARK_APICAL_JUNCTION	193	0.463101	1.66	2.5e-05	8.4e-05	2.29724e-05	4563	tags=39%, list=19%, signal=32%	0.463
HALLMARK_ESTROGEN_RESPONSE_EARLY	195	0.461908	1.66	7.4e-05	0.00021	5.81616e-05	3923	tags=33%, list=17%, signal=28%	0.462
HALLMARK_HYPOXIA	193	0.450662	1.62	7.7e-05	0.00021	5.81616e-05	5173	tags=39%, list=22%, signal=31%	0.451
HALLMARK_MYOGENESIS	181	0.451609	1.6	0.00013	0.00035	9.51697e-05	4219	tags=34%, list=18%, signal=28%	0.452
HALLMARK_FATTY_ACID_METABOLISM	153	0.45895	1.59	0.00026	0.0006	0.000164557	3988	tags=39%, list=17%, signal=32%	0.459
HALLMARK_PROTEIN_SECRETION	94	0.479595	1.58	0.0018	0.0035	0.000953311	3019	tags=29%, list=13%, signal=25%	0.48
HALLMARK_MTORC1_SIGNALING	201	0.431764	1.55	0.00048	0.001	0.000286576	4527	tags=32%, list=19%, signal=26%	0.432
HALLMARK_HEME_METABOLISM	187	0.433999	1.55	0.00024	0.00058	0.000158453	4679	tags=37%, list=20%, signal=30%	0.434
HALLMARK_CHOLESTEROL_HOMEOSTASIS	75	0.47884	1.54	0.0056	0.0094	0.0025632	4700	tags=40%, list=20%, signal=32%	0.479
HALLMARK_MITOTIC_SPINDLE	199	0.415555	1.49	0.0017	0.0034	0.000939398	6841	tags=48%, list=29%, signal=35%	0.416
HALLMARK_IL6_JAK_STAT3_SIGNALING	87	0.45551	1.49	0.014	0.023	0.00618017	4375	tags=33%, list=19%, signal=27%	0.456
HALLMARK_UV_RESPONSE_DN	144	0.424645	1.47	0.0055	0.0094	0.0025632	5447	tags=42%, list=23%, signal=33%	0.425
HALLMARK_GLYCOLYSIS	194	0.407423	1.46	0.0045	0.0081	0.00221812	3155	tags=26%, list=13%, signal=23%	0.407
HALLMARK_ESTROGEN_RESPONSE_LATE	202	0.398862	1.44	0.0035	0.0064	0.00176462	4484	tags=34%, list=19%, signal=28%	0.399
HALLMARK_APOPTOSIS	159	0.383083	1.33	0.014	0.023	0.00618017	5597	tags=43%, list=24%, signal=33%	0.383

## Sheet: Fig.3e,f(1)
Hallmark Pathways GSEA between monoclonal and minor clones
ID	setSize	enrichmentScore	NES	pvalue	p.adjust	qvalue	rank	leading_edge	ES
HALLMARK_OXIDATIVE_PHOSPHORYLATION	199	0.668007	2.44	1e-10	1.3e-09	6.84211e-10	3396	tags=59%, list=19%, signal=48%	0.668
HALLMARK_INTERFERON_GAMMA_RESPONSE	201	0.59733	2.19	1e-10	1.3e-09	6.84211e-10	2656	tags=38%, list=15%, signal=33%	0.597
HALLMARK_FATTY_ACID_METABOLISM	146	0.614317	2.15	1e-10	1.3e-09	6.84211e-10	2331	tags=42%, list=13%, signal=37%	0.614
HALLMARK_ADIPOGENESIS	193	0.581501	2.12	1e-10	1.3e-09	6.84211e-10	3093	tags=46%, list=18%, signal=38%	0.582
HALLMARK_BILE_ACID_METABOLISM	96	0.601637	2.03	4.1e-07	3.4e-06	1.85224e-06	2413	tags=41%, list=14%, signal=35%	0.602
HALLMARK_PEROXISOME	92	0.588992	1.97	9.3e-07	5.8e-06	3.1938e-06	3204	tags=50%, list=18%, signal=41%	0.589
HALLMARK_XENOBIOTIC_METABOLISM	182	0.532929	1.93	3.5e-08	3.5e-07	1.89585e-07	2705	tags=37%, list=15%, signal=32%	0.533
HALLMARK_INTERFERON_ALPHA_RESPONSE	98	0.565947	1.92	5.2e-06	2.6e-05	1.41763e-05	2695	tags=38%, list=15%, signal=32%	0.566
HALLMARK_EPITHELIAL_MESENCHYMAL_TRANSITION	178	-0.467596	-1.89	5.4e-07	3.8e-06	2.10706e-06	3405	tags=35%, list=19%, signal=29%	-0.468
HALLMARK_PANCREAS_BETA_CELLS	32	0.654965	1.84	0.00036	0.0014	0.000767747	567	tags=38%, list=3%, signal=36%	0.655
HALLMARK_ALLOGRAFT_REJECTION	181	0.490723	1.78	3.5e-06	2e-05	1.07436e-05	3169	tags=39%, list=18%, signal=32%	0.491
HALLMARK_COMPLEMENT	179	0.452451	1.64	0.00013	0.00058	0.000317944	2890	tags=29%, list=17%, signal=24%	0.452
HALLMARK_REACTIVE_OXYGEN_SPECIES_PATHWAY	48	0.540628	1.62	0.0055	0.016	0.00887701	3535	tags=44%, list=20%, signal=35%	0.541
HALLMARK_HEME_METABOLISM	182	0.437841	1.59	0.00032	0.0014	0.000740027	3587	tags=33%, list=21%, signal=26%	0.438
HALLMARK_KRAS_SIGNALING_UP	192	0.409412	1.49	0.0027	0.0091	0.00497959	2573	tags=21%, list=15%, signal=18%	0.409
HALLMARK_MYC_TARGETS_V1	201	0.400143	1.47	0.0037	0.012	0.00637778	6417	tags=44%, list=37%, signal=28%	0.4
HALLMARK_INFLAMMATORY_RESPONSE	183	0.403819	1.46	0.0024	0.0087	0.00474495	3158	tags=31%, list=18%, signal=26%	0.404
HALLMARK_COAGULATION	117	0.423951	1.45	0.0079	0.022	0.0119707	1777	tags=18%, list=10%, signal=16%	0.424
HALLMARK_APOPTOSIS	155	0.401843	1.42	0.0091	0.024	0.0130445	3859	tags=32%, list=22%, signal=25%	0.402
HALLMARK_UNFOLDED_PROTEIN_RESPONSE	113	-0.368112	-1.4	0.02	0.049	0.0268136	4088	tags=29%, list=23%, signal=23%	-0.368

## Sheet: Fig.3e,f(2)
Hallmark Pathways GSEA between monoclonal and major clones
ID	setSize	enrichmentScore	NES	pvalue	p.adjust	qvalue	rank	leading_edge	ES
HALLMARK_EPITHELIAL_MESENCHYMAL_TRANSITION	194	-0.710726	-2.93	1e-10	1.7e-09	7.7193e-10	3669	tags=55%, list=16%, signal=46%	-0.711
HALLMARK_OXIDATIVE_PHOSPHORYLATION	199	0.615561	2.63	1e-10	1.7e-09	7.7193e-10	5893	tags=64%, list=25%, signal=49%	0.616
HALLMARK_MYC_TARGETS_V1	201	0.584037	2.5	1e-10	1.7e-09	7.7193e-10	6547	tags=61%, list=28%, signal=44%	0.584
HALLMARK_INTERFERON_ALPHA_RESPONSE	99	0.56312	2.16	1.8e-06	1.3e-05	5.92426e-06	2686	tags=35%, list=11%, signal=31%	0.563
HALLMARK_CHOLESTEROL_HOMEOSTASIS	75	-0.596877	-2.14	4.3e-07	4e-06	1.87173e-06	4513	tags=45%, list=19%, signal=37%	-0.597
HALLMARK_ANGIOGENESIS	36	-0.654963	-2.05	6.4e-05	0.00025	0.000114715	1885	tags=39%, list=8%, signal=36%	-0.655
HALLMARK_INTERFERON_GAMMA_RESPONSE	205	0.469183	2.01	1e-07	1.3e-06	5.9859e-07	5226	tags=45%, list=22%, signal=35%	0.469
HALLMARK_DNA_REPAIR	149	0.475906	1.94	1.2e-05	5.8e-05	2.70184e-05	4825	tags=46%, list=21%, signal=36%	0.476
HALLMARK_HYPOXIA	193	-0.460373	-1.89	4.8e-07	4e-06	1.87173e-06	3215	tags=28%, list=14%, signal=25%	-0.46
HALLMARK_E2F_TARGETS	200	0.438318	1.87	5e-06	3.1e-05	1.45196e-05	5878	tags=40%, list=25%, signal=30%	0.438
HALLMARK_ESTROGEN_RESPONSE_EARLY	194	-0.43813	-1.8	7.6e-06	4.2e-05	1.96266e-05	3276	tags=34%, list=14%, signal=29%	-0.438
HALLMARK_UNFOLDED_PROTEIN_RESPONSE	113	-0.47446	-1.8	4.8e-05	0.0002	9.32549e-05	2017	tags=26%, list=9%, signal=24%	-0.474
HALLMARK_HEDGEHOG_SIGNALING	36	-0.568934	-1.78	0.0022	0.0055	0.00256111	1958	tags=44%, list=8%, signal=41%	-0.569
HALLMARK_UV_RESPONSE_DN	144	-0.439142	-1.74	0.00014	0.00041	0.000190942	4174	tags=31%, list=18%, signal=26%	-0.439
HALLMARK_GLYCOLYSIS	194	-0.415974	-1.71	4.2e-05	0.00019	8.77019e-05	2579	tags=25%, list=11%, signal=22%	-0.416
HALLMARK_MYOGENESIS	179	-0.418209	-1.7	8e-05	0.00026	0.00012262	5123	tags=41%, list=22%, signal=32%	-0.418
HALLMARK_APICAL_JUNCTION	194	-0.407615	-1.68	8.5e-05	0.00026	0.00012262	5611	tags=39%, list=24%, signal=30%	-0.408
HALLMARK_MITOTIC_SPINDLE	199	-0.402561	-1.66	8.4e-05	0.00026	0.00012262	5213	tags=36%, list=22%, signal=28%	-0.403
HALLMARK_PEROXISOME	95	0.427025	1.62	0.0024	0.0057	0.00261975	5545	tags=39%, list=24%, signal=30%	0.427
HALLMARK_MTORC1_SIGNALING	201	-0.39011	-1.61	0.00027	0.00074	0.00034306	3149	tags=22%, list=13%, signal=20%	-0.39
HALLMARK_FATTY_ACID_METABOLISM	153	0.388195	1.58	0.0017	0.0044	0.00204018	5667	tags=42%, list=24%, signal=32%	0.388
HALLMARK_ALLOGRAFT_REJECTION	191	0.345061	1.46	0.0089	0.019	0.00859518	4501	tags=34%, list=19%, signal=27%	0.345
HALLMARK_KRAS_SIGNALING_UP	198	-0.351117	-1.45	0.0052	0.012	0.00549605	5084	tags=36%, list=22%, signal=29%	-0.351
HALLMARK_COAGULATION	128	-0.375715	-1.45	0.0082	0.018	0.00830499	4867	tags=39%, list=21%, signal=31%	-0.376
HALLMARK_ADIPOGENESIS	196	0.328798	1.4	0.013	0.025	0.0117013	5261	tags=34%, list=22%, signal=27%	0.329

## Sheet: Fig.3h-k
SampleName	CloneOrdering	atoh1_count	chga_count	hdac2_count	cdk4_count
dwba2.2d_22b	minor	87.3773	467.269	3864.28	7968.31
dwaj1.3a_31a	minor	163.92	1028.73	2698.36	6662.63
dwba2.2d_24a	minor	244.541	913.286	2648.89	6166.01
dwaj1.3a_22b	major	181.054	768.125	3119	5163.94
dwba2.2d_20a	major	246.764	1626.63	2618.6	6626.52
dwba2.2d_30a	minor	175.839	554.276	3645.85	9276.89
dwaj1.3a_31b	major	268.215	1218.44	3198.3	5695.53
dwba2.2d_27b	major	263.963	964.829	2514.08	5720.67
dwba2.2d_19a	major	141.086	970.893	3254.05	6991.35
dwba2.2d_29b	minor	159.786	504.513	3661.28	9892.61
dwaj1.3a_28b	major	236.954	931.337	2434.56	4860.44
dwaj1.3a_23b	major	153.173	485.596	3066.62	8567.59
dwaj1.3a_25b	minor	192.009	723.269	3137.93	5759.61
dwaj1.3a_19a	major	134.327	1239.77	3510.11	13093.6
dwba2.2d_27a	minor	265.939	504.461	2657.71	5607.91
dwaj1.3a_26a	minor	194.504	777.498	2992.29	5521.52
dwba2.2d_19b	minor	151.731	359.771	2774.17	4908.15
dwaj1.3a_20b	major	311.115	552.63	2064.34	4445.33
dwba2.2d_28b	minor	168.852	829.717	3129.52	6763.55
dwaj1.3a_22a	minor	125.364	921.573	2860.73	9441.7
dwaj1.3a_26b	major	363.31	1320.7	2096.85	5015.59
dwba2.2d_26b	major	346.021	1689.94	1859.18	4910.91
dwba2.2d_22a	major	334.846	2035.12	2238.41	4889.57
dwba2.2d_26a	minor	140.52	826.788	3273.21	6148.52
dwaj1.3a_19b	minor	57.6451	165.624	3898.38	13961.7
dwaj1.3a_25a	major	239.603	1975.48	2062.62	4123.46
dwaj1.3a_27b	minor	135.487	603.852	2855.21	7917.45
dwba2.2d_28a	major	248.765	443.622	2626.1	6086.89
dwaj1.3a_27a	major	201.942	909.9	2770.28	7616.49
dwba2.2d_20b	minor	77.6382	456.567	3179.34	7426.27
dwba2.2d_30b	major	209.397	977.242	3085.32	7112.83
dwaj1.3a_23a	minor	157.349	509.382	3274.29	9333.2
dwba2.2d_29a	major	209.544	724.748	3667.83	10681.2
dwaj1.3a_29a	minor	265.066	695.269	3114.12	7673.72
dwba2.2d_23a	minor	154.647	1891.13	2136.62	4760.54
dwba2.2d_24b	major	275.258	1420.7	2556.25	5844.96
dwaj1.3a_29b	major	307.955	625.429	2542.93	6245.53
dwaj1.3a_20a	minor	105.672	381.983	2259.77	8258.76
dwaj1.3a_28a	minor	117.168	330.685	3035.4	6192.76
dwba2.2d_23b	major	238.497	1207.7	2200.5	4640.62
