# Supplementary material for: Polyclonality overcomes fitness barriers in Apc-driven tumorigenesis
Source: Nature. 2024 Oct 30;634(8036):1196–203. doi: 10.1038/s41586-024-08053-0 (PMC11525183; doi:10.1038/s41586-024-08053-0)
Supplement: Supplementary file 7 — Source Data Fig. 4 [file 41586_2024_8053_MOESM7_ESM.xlsx]

## Sheet: Fig.4b,c
mouse_id	t	tumour_per_1000_crypts	het_fraction
1952868	79	1.22845	0.25
1952868	79	1.54986	0.5
1952868	79	0.635078	0.6
1952868	79	0.3559	1
1952868	79	2.2028	0.5
1952868	79	2.92953	0.5
1952868	79	0.992693	0.333333
1952868	79	3.88124	0.285714
1952871	66	1.27873	0.25
1952871	66	0.949216	0.454545
1952871	66	1.94593	0.277778
1952871	66	1.71755	0.2
1952871	66	1.46623	0
1952871	66	1.22116	0
1952871	66	0.781951	0.571429
1952871	66	1.14266	0.4
1952871	66	0.995443	0.333333
1952871	66	2.13804	0.25
1952871	66	2.347	0.25
1952871	66	2.09705	0.555556
2031086	24	0.227248	0.5
2031086	24	0.203126	0
2031086	24	2.40737	0.142857
2031086	24	2.04468	0.227273
2031086	24	2.12539	0.0377358
2031086	24	1.41371	0.0689655
2031086	24	0.242105	0
2031086	24	0.339042	0
2032996	43	1.89119	0.121212
2032996	43	0.836063	0.111111
2032996	43	0.344028	0
2032996	43	2.2291	0.25
2032996	43	2.58996	0.151515
2032996	43	0.325769	0
2114332	24	0.735483	0.25
2114332	24	4.66191	0.0526316
2114332	24	5.19577	0.102941
2114731	43	8.95059	0.164557
2114731	43	2.53277	0.030303
2114731	43	0.481671	0.166667
2115235	43	1.5024	0
dwaj1.4a	60	2.56566	0.297872
dwba0.1w	78	0.629802	0.6
dwba2.2d	75	1.56128	0.321429
2114337	24	0.668863	0.125

## Sheet: Fig.4d
mouse_id	t	group	diameter
1952868	79	homotypic	621.975
1952868	79	homotypic	535.589
1952868	79	homotypic	345.542
1952868	79	homotypic	328.264
1952868	79	homotypic	431.927
1952868	79	homotypic	310.97
1952868	79	homotypic	546.877
1952868	79	homotypic	253.907
1952868	79	homotypic	214.871
1952868	79	homotypic	266.961
1952868	79	homotypic	332.073
1952868	79	homotypic	399.405
1952868	79	homotypic	146.866
1952868	79	homotypic	258.606
1952868	79	homotypic	404.073
1952868	79	homotypic	173.046
1952868	79	homotypic	362.819
1952868	79	homotypic	362.819
1952868	79	homotypic	829.3
1952868	79	homotypic	130.225
1952868	79	homotypic	358.074
1952868	79	homotypic	387.91
1952868	79	homotypic	484.892
1952868	79	homotypic	216.308
1952868	79	homotypic	224.968
1952868	79	homotypic	273.472
1952868	79	homotypic	188.826
1952868	79	homotypic	1065.16
1952868	79	homotypic	190.37
1952868	79	homotypic	164.131
1952868	79	homotypic	355.587
1952868	79	homotypic	371.747
1952868	79	homotypic	337.452
1952868	79	homotypic	155.747
1952871	66	homotypic	463.324
1952871	66	homotypic	563.219
1952871	66	homotypic	699.482
1952871	66	homotypic	224.599
1952871	66	homotypic	604.727
1952871	66	homotypic	215.974
1952871	66	homotypic	293.725
1952871	66	homotypic	466.504
1952871	66	homotypic	207.335
1952871	66	homotypic	303.321
1952871	66	homotypic	450.649
1952871	66	homotypic	892.677
1952871	66	homotypic	242.657
1952871	66	homotypic	268.656
1952871	66	homotypic	286.003
1952871	66	homotypic	579.754
1952871	66	homotypic	687.917
1952871	66	homotypic	311.49
1952871	66	homotypic	337.444
1952871	66	homotypic	415.316
1952871	66	homotypic	297.551
1952871	66	homotypic	439.847
1952871	66	homotypic	569.229
1952871	66	homotypic	362.237
1952871	66	homotypic	598.089
1952871	66	homotypic	145.248
1952871	66	homotypic	388.753
1952871	66	homotypic	267.808
1952871	66	homotypic	354.198
1952871	66	homotypic	397.392
1952871	66	homotypic	293.725
1952871	66	homotypic	285.086
1952871	66	homotypic	355.319
1952871	66	homotypic	374.819
1952871	66	homotypic	234.003
1952871	66	homotypic	416.005
1952871	66	homotypic	320.671
1952871	66	homotypic	693.306
1952871	66	homotypic	303.337
1952871	66	homotypic	268.228
1952871	66	homotypic	372.081
1952871	66	homotypic	346.122
1952871	66	homotypic	328.815
1952871	66	homotypic	323.945
1952871	66	homotypic	466.476
1952871	66	homotypic	324.481
1952871	66	homotypic	337.46
1952871	66	homotypic	233.615
1952871	66	homotypic	401.048
1952871	66	homotypic	290.962
1952871	66	homotypic	128.887
1952871	66	homotypic	265.83
1952871	66	homotypic	112.957
1952871	66	homotypic	187.88
1952871	66	homotypic	418.99
1952871	66	homotypic	470.823
1952871	66	homotypic	481.494
1952871	66	homotypic	381.536
1952871	66	homotypic	363.367
1952871	66	homotypic	276.447
1952871	66	homotypic	459.315
1952871	66	homotypic	398.651
1952871	66	homotypic	260.003
1952871	66	homotypic	207.992
1952871	66	homotypic	286.003
1952871	66	homotypic	336.903
1952871	66	homotypic	363.401
1952871	66	homotypic	375.174
1952871	66	homotypic	420.279
1952871	66	homotypic	217.846
1952871	66	homotypic	129.094
2031086	24	homotypic	70.833
2031086	24	homotypic	74.511
2031086	24	homotypic	86.594
2031086	24	homotypic	128.378
2031086	24	homotypic	164.021
2031086	24	homotypic	164.038
2031086	24	homotypic	167.604
2031086	24	homotypic	160.472
2031086	24	homotypic	171.17
2031086	24	homotypic	120.844
2031086	24	homotypic	165.137
2031086	24	homotypic	108.76
2031086	24	homotypic	149.041
2031086	24	homotypic	128.901
2031086	24	homotypic	189.323
2031086	24	homotypic	112.788
2031086	24	homotypic	116.816
2031086	24	homotypic	136.957
2031086	24	homotypic	225.563
2031086	24	homotypic	225.563
2031086	24	homotypic	165.144
2031086	24	homotypic	104.726
2031086	24	homotypic	205.413
2031086	24	homotypic	108.754
2031086	24	homotypic	145.005
2031086	24	homotypic	116.803
2031086	24	homotypic	147.697
2031086	24	homotypic	132.548
2031086	24	homotypic	170.419
2031086	24	homotypic	160.078
2031086	24	homotypic	123.444
2031086	24	homotypic	94.649
2031086	24	homotypic	104.726
2031086	24	homotypic	48.332
2031086	24	homotypic	88.614
2031086	24	homotypic	121.233
2031086	24	homotypic	146.208
2031086	24	homotypic	242.491
2031086	24	homotypic	267.454
2031086	24	homotypic	96.665
2031086	24	homotypic	237.66
2031086	24	homotypic	217.497
2031086	24	homotypic	145.013
2031086	24	homotypic	185.294
2031086	24	homotypic	120.844
2031086	24	homotypic	330.274
2031086	24	homotypic	189.303
2031086	24	homotypic	217.497
2031086	24	homotypic	157.098
2031086	24	homotypic	132.929
2031086	24	homotypic	177.238
2031086	24	homotypic	165.154
2031086	24	homotypic	136.943
2031086	24	homotypic	120.844
2031086	24	homotypic	201.386
2031086	24	homotypic	128.901
2031086	24	homotypic	169.182
2031086	24	homotypic	112.788
2031086	24	homotypic	161.109
2031086	24	homotypic	136.957
2031086	24	homotypic	128.886
2031086	24	homotypic	165.136
2031086	24	homotypic	120.837
2031086	24	homotypic	302.077
2031086	24	homotypic	108.748
2031086	24	homotypic	157.08
2031086	24	homotypic	209.451
2031086	24	homotypic	132.914
2031086	24	homotypic	149.033
2031086	24	homotypic	100.698
2031086	24	homotypic	193.34
2031086	24	homotypic	88.609
2031086	24	homotypic	108.754
2031086	24	homotypic	124.865
2031086	24	homotypic	109.826
2031086	24	homotypic	147.68
2031086	24	homotypic	299.517
2031086	24	homotypic	153.324
2031086	24	homotypic	324.51
2031086	24	homotypic	99.849
2031086	24	homotypic	85.585
2031086	24	homotypic	156.906
2031086	24	homotypic	199.699
2031086	24	homotypic	213.47
2031086	24	homotypic	165.154
2031086	24	homotypic	136.957
2031086	24	homotypic	169.182
2031086	24	homotypic	197.359
2031086	24	homotypic	261.802
2031086	24	homotypic	225.576
2031086	24	homotypic	185.294
2031086	24	homotypic	104.732
2031086	24	homotypic	181.266
2031086	24	homotypic	161.109
2031086	24	homotypic	136.957
2031086	24	homotypic	237.66
2031086	24	homotypic	145.013
2031086	24	homotypic	124.86
2031086	24	homotypic	104.732
2031086	24	homotypic	149.041
2031086	24	homotypic	104.732
2031086	24	homotypic	173.21
2031086	24	homotypic	132.929
2031086	24	homotypic	209.463
2031086	24	homotypic	138.963
2031086	24	homotypic	132.914
2031086	24	homotypic	104.726
2031086	24	homotypic	189.312
2031086	24	homotypic	140.977
2031086	24	homotypic	181.76
2031086	24	homotypic	186.037
2032996	43	homotypic	123.444
2032996	43	homotypic	70.833
2032996	43	homotypic	74.511
2032996	43	homotypic	86.594
2032996	43	homotypic	94.649
2032996	43	homotypic	104.726
2032996	43	homotypic	48.332
2032996	43	homotypic	88.614
2032996	43	homotypic	299.517
2032996	43	homotypic	121.233
2032996	43	homotypic	128.378
2032996	43	homotypic	146.208
2032996	43	homotypic	153.324
2032996	43	homotypic	164.021
2032996	43	homotypic	242.491
2032996	43	homotypic	164.038
2032996	43	homotypic	324.51
2032996	43	homotypic	99.849
2032996	43	homotypic	267.454
2032996	43	homotypic	85.585
2032996	43	homotypic	167.604
2032996	43	homotypic	160.472
2032996	43	homotypic	171.17
2032996	43	homotypic	156.906
2032996	43	homotypic	199.699
2032996	43	homotypic	96.665
2032996	43	homotypic	237.66
2032996	43	homotypic	120.844
2032996	43	homotypic	217.497
2032996	43	homotypic	145.013
2032996	43	homotypic	165.137
2032996	43	homotypic	213.47
2032996	43	homotypic	165.154
2032996	43	homotypic	136.957
2032996	43	homotypic	185.294
2032996	43	homotypic	108.76
2032996	43	homotypic	169.182
2032996	43	homotypic	120.844
2032996	43	homotypic	330.274
2032996	43	homotypic	197.359
2032996	43	homotypic	261.802
2032996	43	homotypic	189.303
2032996	43	homotypic	217.497
2032996	43	homotypic	225.576
2032996	43	homotypic	157.098
2032996	43	homotypic	185.294
2032996	43	homotypic	149.041
2032996	43	homotypic	132.929
2032996	43	homotypic	177.238
2032996	43	homotypic	128.901
2032996	43	homotypic	165.154
2032996	43	homotypic	189.323
2032996	43	homotypic	104.732
2032996	43	homotypic	112.788
2032996	43	homotypic	136.943
2032996	43	homotypic	181.266
2032996	43	homotypic	161.109
2032996	43	homotypic	120.844
2032996	43	homotypic	201.386
2032996	43	homotypic	136.957
2032996	43	homotypic	237.66
2032996	43	homotypic	128.901
2032996	43	homotypic	116.816
2032996	43	homotypic	145.013
2032996	43	homotypic	136.957
2032996	43	homotypic	124.86
2032996	43	homotypic	169.182
2032996	43	homotypic	104.732
2032996	43	homotypic	112.788
2032996	43	homotypic	149.041
2032996	43	homotypic	161.109
2032996	43	homotypic	136.957
2032996	43	homotypic	104.732
2032996	43	homotypic	173.21
2032996	43	homotypic	132.929
2032996	43	homotypic	209.463
2032996	43	homotypic	225.563
2032996	43	homotypic	225.563
2032996	43	homotypic	128.886
2032996	43	homotypic	165.136
2032996	43	homotypic	138.963
2032996	43	homotypic	120.837
2032996	43	homotypic	302.077
2032996	43	homotypic	108.748
2032996	43	homotypic	165.144
2032996	43	homotypic	157.08
2032996	43	homotypic	209.451
2032996	43	homotypic	132.914
2032996	43	homotypic	132.914
2032996	43	homotypic	149.033
2032996	43	homotypic	104.726
2032996	43	homotypic	104.726
2032996	43	homotypic	205.413
2032996	43	homotypic	108.754
2032996	43	homotypic	100.698
2032996	43	homotypic	193.34
2032996	43	homotypic	145.005
2032996	43	homotypic	88.609
2032996	43	homotypic	116.803
2032996	43	homotypic	108.754
2032996	43	homotypic	124.865
2032996	43	homotypic	189.312
2032996	43	homotypic	140.977
2032996	43	homotypic	147.697
2032996	43	homotypic	132.548
2032996	43	homotypic	170.419
2032996	43	homotypic	181.76
2032996	43	homotypic	109.826
2032996	43	homotypic	147.68
2032996	43	homotypic	160.078
2032996	43	homotypic	186.037
2114731	43	homotypic	265.064
2114731	43	homotypic	177.984
2114731	43	homotypic	301.036
2114731	43	homotypic	251.81
2114731	43	homotypic	170.398
2114731	43	homotypic	386.236
2114731	43	homotypic	136.318
2114731	43	homotypic	177.971
2114731	43	homotypic	155.252
2114731	43	homotypic	128.745
2114731	43	homotypic	181.758
2114731	43	homotypic	265.064
2114731	43	homotypic	155.262
2114731	43	homotypic	371.089
2114731	43	homotypic	227.197
2114731	43	homotypic	363.541
2114731	43	homotypic	143.892
2114731	43	homotypic	189.344
2114731	43	homotypic	124.967
2114731	43	homotypic	299.164
2114731	43	homotypic	143.892
2114731	43	homotypic	151.465
2114731	43	homotypic	159.038
2114731	43	homotypic	348.393
2114731	43	homotypic	291.59
2114731	43	homotypic	143.902
2114731	43	homotypic	176.09
2114731	43	homotypic	728.975
2114731	43	homotypic	159.049
2114731	43	homotypic	136.328
2114731	43	homotypic	225.32
2114731	43	homotypic	319.992
2114731	43	homotypic	293.484
2114731	43	homotypic	571.82
2114731	43	homotypic	204.478
2114731	43	homotypic	204.492
2114731	43	homotypic	280.23
2114731	43	homotypic	134.434
2114731	43	homotypic	227.213
2114731	43	homotypic	240.467
2114731	43	homotypic	291.57
2114731	43	homotypic	408.955
2114731	43	homotypic	352.18
2114731	43	homotypic	1249.59
2114731	43	homotypic	308.61
2114731	43	homotypic	195.011
2114731	43	homotypic	244.254
2114731	43	homotypic	164.73
2114731	43	homotypic	168.516
2114731	43	homotypic	323.756
2114731	43	homotypic	357.861
2114731	43	homotypic	128.754
2114731	43	homotypic	615.369
2114731	43	homotypic	176.078
2114731	43	homotypic	280.23
2114731	43	homotypic	227.213
2114731	43	homotypic	172.303
2114731	43	homotypic	426.025
2114731	43	homotypic	251.828
2114731	43	homotypic	249.917
2114731	43	homotypic	183.664
2114731	43	homotypic	395.702
2114731	43	homotypic	304.844
2114731	43	homotypic	174.197
2114731	43	homotypic	282.123
2114731	43	homotypic	130.428
2114731	43	homotypic	206.05
2114731	43	homotypic	179.585
2114731	43	homotypic	124.764
2114731	43	homotypic	196.598
2114731	43	homotypic	234.406
2114731	43	homotypic	153.111
2114731	43	homotypic	120.984
2114731	43	homotypic	175.795
2114731	43	homotypic	132.319
2114731	43	homotypic	204.16
2114731	43	homotypic	151.229
2114731	43	homotypic	340.248
2114731	43	homotypic	198.478
2114731	43	homotypic	291.117
2114731	43	homotypic	160.681
2114731	43	homotypic	164.462
2114731	43	homotypic	275.994
2114731	43	homotypic	196.587
2114731	43	homotypic	183.366
2114731	43	homotypic	132.326
2114731	43	homotypic	294.897
2114731	43	homotypic	115.312
2114731	43	homotypic	145.558
2114731	43	homotypic	213.612
2114731	43	homotypic	111.526
2114731	43	homotypic	177.695
2114731	43	homotypic	257.09
2114731	43	homotypic	277.884
2114731	43	homotypic	151.229
2114731	43	homotypic	315.691
2114731	43	homotypic	196.587
2114731	43	homotypic	200.683
2114731	43	homotypic	151.476
2114731	43	homotypic	177.964
2114731	43	homotypic	128.74
2114731	43	homotypic	147.672
dwba0.1w	78	homotypic	628.474
dwba0.1w	78	homotypic	233.248
dwba0.1w	78	homotypic	323.931
dwba2.2d	75	homotypic	393.698
dwba2.2d	75	homotypic	281.213
dwba2.2d	75	homotypic	302.844
dwba2.2d	75	homotypic	151.422
dwba2.2d	75	homotypic	211.98
dwba2.2d	75	homotypic	207.665
dwba2.2d	75	homotypic	160.066
dwba2.2d	75	homotypic	250.928
dwba2.2d	75	homotypic	246.602
dwba2.2d	75	homotypic	255.241
dwba2.2d	75	homotypic	294.176
dwba2.2d	75	homotypic	441.264
dwba2.2d	75	homotypic	211.98
dwba2.2d	75	homotypic	281.198
dwba2.2d	75	homotypic	211.98
dwba2.2d	75	homotypic	423.982
dwba2.2d	75	homotypic	302.844
dwba2.2d	75	homotypic	242.263
dwba2.2d	75	homotypic	376.372
dwba2.2d	75	homotypic	281.213
2115235	43	homotypic	107.256
2115235	43	homotypic	169.991
2115235	43	homotypic	145.709
2115235	43	homotypic	125.47
2115235	43	homotypic	89.044
2115235	43	homotypic	157.849
2115235	43	homotypic	210.465
2115235	43	homotypic	95.114
2115235	43	homotypic	172.015
2115235	43	homotypic	176.065
2114332	24	homotypic	81.544
2114332	24	homotypic	75.855
2114332	24	homotypic	104.301
2114332	24	homotypic	106.036
2114332	24	homotypic	70.055
2114332	24	homotypic	102.243
2114332	24	homotypic	100.355
2114332	24	homotypic	102.249
2114332	24	homotypic	115.496
2114332	24	homotypic	90.888
2114332	24	homotypic	83.314
2114332	24	homotypic	119.283
2114332	24	homotypic	100.355
2114332	24	homotypic	87.096
2114332	24	homotypic	126.864
2114332	24	homotypic	142.004
2114332	24	homotypic	176.085
2114332	24	homotypic	119.283
2114332	24	homotypic	104.136
2114332	24	homotypic	136.332
2114332	24	homotypic	85.207
2114332	24	homotypic	245.741
2114332	24	homotypic	294.889
2114332	24	homotypic	120.975
2114332	24	homotypic	124.755
2114332	24	homotypic	192.803
2114332	24	homotypic	177.689
2114332	24	homotypic	238.169
2114332	24	homotypic	185.242
2114332	24	homotypic	211.715
2114332	24	homotypic	196.592
2114332	24	homotypic	158.786
2114332	24	homotypic	120.975
2114332	24	homotypic	109.638
2114332	24	homotypic	124.755
2114332	24	homotypic	136.096
2114332	24	homotypic	109.638
2114332	24	homotypic	223.057
2114332	24	homotypic	109.638
2114332	24	homotypic	139.883
2114332	24	homotypic	185.251
2114332	24	homotypic	279.766
2114332	24	homotypic	120.98
2114332	24	homotypic	147.444
2114332	24	homotypic	139.883
2114332	24	homotypic	109.633
2114332	24	homotypic	136.102
2114332	24	homotypic	147.444
2114332	24	homotypic	166.34
2114332	24	homotypic	196.592
2114332	24	homotypic	170.128
2114332	24	homotypic	192.812
2114332	24	homotypic	215.496
2114332	24	homotypic	223.057
2114332	24	homotypic	158.779
2114332	24	homotypic	136.102
2114332	24	homotypic	98.296
2114332	24	homotypic	177.689
2114332	24	homotypic	128.541
2114332	24	homotypic	132.316
2114332	24	homotypic	132.316
2114332	24	homotypic	151.225
2114332	24	homotypic	192.812
2114332	24	homotypic	86.951
2114332	24	homotypic	143.664
2114332	24	homotypic	219.276
2114332	24	homotypic	189.031
2114332	24	homotypic	102.077
2114332	24	homotypic	230.608
2114332	24	homotypic	192.812
2114332	24	homotypic	211.706
2114332	24	homotypic	219.276
2114332	24	homotypic	158.786
2114332	24	homotypic	94.511
2114332	24	homotypic	139.883
2114332	24	homotypic	234.388
2114332	24	homotypic	226.837
2114332	24	homotypic	162.567
2114332	24	homotypic	98.296
2114332	24	homotypic	143.657
2114332	24	homotypic	147.438
2114332	24	homotypic	253.302
2114332	24	homotypic	136.096
1952868	79	heterotypic	1071.18
1952868	79	heterotypic	501.007
1952868	79	heterotypic	449.204
1952868	79	heterotypic	787.763
1952868	79	heterotypic	1022.14
1952868	79	heterotypic	1152.49
1952868	79	heterotypic	1015.63
1952868	79	heterotypic	1171.88
1952868	79	heterotypic	1152.35
1952868	79	heterotypic	1386.89
1952868	79	heterotypic	657.554
1952868	79	heterotypic	670.575
1952868	79	heterotypic	2114.18
1952868	79	heterotypic	1500.9
1952868	79	heterotypic	496.267
1952868	79	heterotypic	849.208
1952868	79	heterotypic	685.821
1952868	79	heterotypic	1539.19
1952868	79	heterotypic	556.773
1952868	79	heterotypic	645.534
1952868	79	heterotypic	468.012
1952868	79	heterotypic	1210.27
1952868	79	heterotypic	1962.83
1952868	79	heterotypic	1592.08
1952868	79	heterotypic	336.9
1952868	79	heterotypic	1402.14
1952868	79	heterotypic	1244.56
1952868	79	heterotypic	1228.39
1952868	79	heterotypic	598.033
1952868	79	heterotypic	1775.9
1952868	79	heterotypic	484.547
1952868	79	heterotypic	1589.86
1952871	66	heterotypic	1423.27
1952871	66	heterotypic	317.967
1952871	66	heterotypic	1626.07
1952871	66	heterotypic	1338.49
1952871	66	heterotypic	1562.48
1952871	66	heterotypic	1062.85
1952871	66	heterotypic	2209.41
1952871	66	heterotypic	492.421
1952871	66	heterotypic	1097.08
1952871	66	heterotypic	526.945
1952871	66	heterotypic	1088.51
1952871	66	heterotypic	769.176
1952871	66	heterotypic	424.672
1952871	66	heterotypic	1851.75
1952871	66	heterotypic	700.853
1952871	66	heterotypic	623.019
1952871	66	heterotypic	1308.77
1952871	66	heterotypic	1116.17
1952871	66	heterotypic	1827.03
1952871	66	heterotypic	764.502
1952871	66	heterotypic	1295.78
1952871	66	heterotypic	4550.35
1952871	66	heterotypic	1313.07
1952871	66	heterotypic	1284.94
1952871	66	heterotypic	1090.2
1952871	66	heterotypic	1336.86
1952871	66	heterotypic	4482.56
1952871	66	heterotypic	504.544
1952871	66	heterotypic	1789.62
1952871	66	heterotypic	1519.47
1952871	66	heterotypic	1441.93
1952871	66	heterotypic	1327.25
1952871	66	heterotypic	1623.95
1952871	66	heterotypic	516.436
1952871	66	heterotypic	1347.42
1952871	66	heterotypic	913.745
2031086	24	heterotypic	414.171
2031086	24	heterotypic	128.884
2031086	24	heterotypic	167.604
2031086	24	heterotypic	288.82
2031086	24	heterotypic	408.313
2031086	24	heterotypic	1936.37
2031086	24	heterotypic	253.164
2031086	24	heterotypic	153.054
2031086	24	heterotypic	173.21
2031086	24	heterotypic	201.396
2031086	24	heterotypic	221.535
2032996	43	heterotypic	199.131
2032996	43	heterotypic	381.194
2032996	43	heterotypic	409.641
2032996	43	heterotypic	307.231
2032996	43	heterotypic	364.132
2032996	43	heterotypic	212.047
2032996	43	heterotypic	164.715
2032996	43	heterotypic	140.115
2032996	43	heterotypic	162.821
2032996	43	heterotypic	107.917
2032996	43	heterotypic	284.469
2032996	43	heterotypic	474.094
2032996	43	heterotypic	284.469
2032996	43	heterotypic	381.172
2032996	43	heterotypic	265.505
2114332	24	heterotypic	109.99
2114332	24	heterotypic	196.912
2114332	24	heterotypic	223.057
2114332	24	heterotypic	601.119
2114332	24	heterotypic	378.062
2114332	24	heterotypic	181.462
2114332	24	heterotypic	253.302
2114332	24	heterotypic	207.934
2114332	24	heterotypic	328.914
2114731	43	heterotypic	352.18
2114731	43	heterotypic	374.902
2114731	43	heterotypic	742.178
2114731	43	heterotypic	363.541
2114731	43	heterotypic	1490.14
2114731	43	heterotypic	170.41
2114731	43	heterotypic	325.672
2114731	43	heterotypic	342.713
2114731	43	heterotypic	174.197
2114731	43	heterotypic	231
2114731	43	heterotypic	170.41
2114731	43	heterotypic	153.369
2114731	43	heterotypic	208.279
2114731	43	heterotypic	740.984
2114731	43	heterotypic	314.277
dwaj1.4a	60	heterotypic	907.886
dwaj1.4a	60	heterotypic	1558.46
dwaj1.4a	60	heterotypic	708.831
dwaj1.4a	60	heterotypic	655.426
dwaj1.4a	60	heterotypic	839.916
dwaj1.4a	60	heterotypic	2510.04
dwaj1.4a	60	heterotypic	2413.11
dwaj1.4a	60	heterotypic	1403.1
dwaj1.4a	60	heterotypic	640.908
dwaj1.4a	60	heterotypic	436.982
dwaj1.4a	60	heterotypic	1335.22
dwaj1.4a	60	heterotypic	451.549
dwaj1.4a	60	heterotypic	771.946
dwaj1.4a	60	heterotypic	1344.84
dwba0.1w	78	heterotypic	1146.8
dwba0.1w	78	heterotypic	932.992
dwba0.1w	78	heterotypic	771.014
dwba0.1w	78	heterotypic	1535.43
dwba0.1w	78	heterotypic	606.877
dwba0.1w	78	heterotypic	1561.47
dwba0.1w	78	heterotypic	583.12
dwba2.2d	75	heterotypic	354.761
dwba2.2d	75	heterotypic	302.828
dwba2.2d	75	heterotypic	311.497
dwba2.2d	75	heterotypic	813.31
dwba2.2d	75	heterotypic	917.137
dwba2.2d	75	heterotypic	869.55
dwba2.2d	75	heterotypic	1090.24
dwba2.2d	75	heterotypic	2115.47
dwba2.2d	75	heterotypic	385.025
2114337	24	heterotypic	208.267
dwaj1.4a	60	homotypic	553.47
dwaj1.4a	60	homotypic	422.385
dwaj1.4a	60	homotypic	548.615
dwaj1.4a	60	homotypic	432.127
dwaj1.4a	60	homotypic	315.575
dwaj1.4a	60	homotypic	485.5
dwaj1.4a	60	homotypic	402.965
dwaj1.4a	60	homotypic	267.025
dwaj1.4a	60	homotypic	354.415
dwaj1.4a	60	homotypic	339.85
dwaj1.4a	60	homotypic	699.172
dwaj1.4a	60	homotypic	441.805
dwaj1.4a	60	homotypic	228.185
dwaj1.4a	60	homotypic	237.895
dwaj1.4a	60	homotypic	412.706
dwaj1.4a	60	homotypic	320.43
dwaj1.4a	60	homotypic	271.88
dwaj1.4a	60	homotypic	509.813
dwaj1.4a	60	homotypic	757.436
dwaj1.4a	60	homotypic	301.01
dwaj1.4a	60	homotypic	354.415
dwaj1.4a	60	homotypic	310.72
dwaj1.4a	60	homotypic	305.865
dwaj1.4a	60	homotypic	388.429
dwaj1.4a	60	homotypic	373.863
dwaj1.4a	60	homotypic	257.334
dwaj1.4a	60	homotypic	184.504
dwaj1.4a	60	homotypic	485.536
dwaj1.4a	60	homotypic	296.177
dwaj1.4a	60	homotypic	330.14
dwaj1.4a	60	homotypic	456.37
dwaj1.4a	60	homotypic	378.718
dwaj1.4a	60	homotypic	412.675
dwaj1.4a	60	homotypic	286.466

## Sheet: Fig.4e
Tumor_Sample_Barcode	mean_VAF	mean_Depth	time_group	time_post_enu	bin
19-28571-11	0.0306667	28870.7	early	79	arm
19-28571-11	0.0186	98828.5	early	79	mcr
19-28571-12	0.1357	35760.3	early	79	pre_15aa
19-28571-16	0.0683	106842	early	79	arm
19-28571-16	0.0368	72950	early	79	arm
19-28571-19	0.0799	44711	early	79	pre_arm
19-28571-19	0.0345	36995.5	early	79	pre_arm
19-28571-20	0.11255	76204.5	early	79	arm
19-28571-20	0.077225	62098.5	early	79	pre_arm
19-28571-22	0.0367	50048.5	early	79	mcr
19-28571-23	0.1128	84098.5	early	79	arm
19-28571-23	0.016	48904.3	early	79	pre_arm
19-28571-3	0.08995	28405.5	early	79	pre_15aa
19-28571-3	0.01965	47203	early	79	arm
19-28571-4	0.06675	92792	early	79	arm
19-28571-4	0.0267	55581.3	early	79	mcr
19-28571-LCM-1	0.187133	1290	early	79	mcr
19-28571-LCM-1	0.0296	1651.5	early	79	mcr
19-28571-LCM-3	0.01265	5724.5	early	79	mcr
19-52868-10	0.05075	10999	early	66	pre_15aa
19-52868-10	0.02385	7103	early	66	pre_15aa
19-52868-13	0.03045	20149	early	66	15aa
19-52868-15	0.0591	8428	early	66	pre_arm
19-52868-15	0.0296333	2746.67	early	66	pre_15aa
19-52868-21	0.12155	10433.5	early	66	arm
19-52868-21	0.0458667	6781.67	early	66	arm
19-52868-22	0.103467	5995	early	66	pre_15aa
19-52868-26	0.1407	15316.7	early	66	15aa
19-52868-26	0.0714	32463	early	66	pre_arm
19-52868-38	0.1191	5049	early	66	arm
19-52868-38	0.0709	2196.5	early	66	15aa
19-52868-4	0.07405	2544	early	66	mcr
19-52868-4	0.0231333	2210.33	early	66	pre_15aa
19-52868-44	0.210675	1964.5	early	66	pre_arm
19-52868-44	0.01445	5297	early	66	pre_arm
19-52868-7	0.1919	46751	early	66	arm
19-52868-7	0.015	10267.5	early	66	pre_arm
19-52868-9	0.29015	15245	early	66	mcr
19-52868-9	0.0115	7777.5	early	66	15aa
19-52871-28	0.1117	18053.3	early	79	arm
19-52871-28	0.0422333	15411.7	early	79	pre_arm
19-52871-31	0.0702333	14812.3	early	79	mcr
19-52871-31	0.0262	18794	early	79	arm
19-52871-34	0.0397	13360.5	early	79	pre_15aa
21-15239-1	0.261875	2205	early	71	15aa
21-15239-1	0.143233	3850.67	early	71	arm
21-15239-2	0.0195	5337.5	early	71	pre_15aa
21-15239-2	0.01445	3163.5	early	71	pre_15aa
2118589_10	0.1876	3174	late	95	mcr
2122307_17	0.3057	813	late	95	pre_15aa
2122307_17	0.084125	845.75	late	95	arm
2122307_18	0.123333	736.333	late	95	arm
2122307_19	0.182	1390.67	late	95	mcr
2122307_19	0.062	1097.5	late	95	mcr
2122307_2	0.0424	3699.5	late	95	pre_15aa
2122307_2	0.026	2393	late	95	arm
2122307_20	0.264167	1319	late	95	mcr
2122307_20	0.1195	1007	late	95	pre_15aa
2122307_22	0.0365	1580.5	late	95	arm
2122307_23	0.3294	301	late	95	arm
2122307_23	0.09855	347.5	late	95	15aa
2122307_27	0.0821	504.5	late	95	mcr
2122307_27	0.05235	402.5	late	95	arm
2122307_31	0.05375	1655.5	late	95	mcr
2122307_31	0.04785	1831	late	95	pre_15aa
2122307_32	0.357667	312.667	late	95	pre_arm
2122307_32	0.10635	435.5	late	95	pre_arm
2122307_6	0.14145	1208	late	95	mcr
2122307_6	0.07335	522.5	late	95	arm
2122307_7	0.2469	1047	late	95	arm
2122307_7	0.1131	923.5	late	95	arm
dwba0.2e_2	0.2782	1441	late	113	arm
dwba0.2e_2	0.012	992.5	late	113	15aa
dwba0.2e_20	0.2552	561.667	late	113	arm
dwba0.2e_21	0.172433	347	late	113	pre_arm
dwba0.2e_21	0.14945	665.5	late	113	arm
dwba0.2e_29	0.1966	564.5	late	113	mcr
dwba0.2e_29	0.0216	324	late	113	pre_15aa
dwba0.2e_33	0.17435	3326.5	late	113	mcr
dwba0.2e_33	0.0258333	2165	late	113	15aa
dwba0.2e_35	0.1608	1285.5	late	113	pre_arm
dwba0.2e_35	0.0487	4445	late	113	mcr
dwba0.2e_4	0.22095	748.5	late	113	arm
dwba0.2e_4	0.10985	769.5	late	113	arm
dwba0.2e_47	0.10905	36108	late	113	arm
dwba0.2e_47	0.0262	18125	late	113	15aa
dwba0.2e_48	0.1056	8400.5	late	113	pre_arm
dwba0.2e_48	0.0594667	7952.67	late	113	mcr
dwba0.2e_50	0.18295	6314.5	late	113	pre_arm
dwba0.2e_50	0.02105	6359	late	113	pre_15aa
dwba0.2e_52	0.079	410	late	113	pre_15aa
dwba0.2e_52	0.01705	409.5	late	113	pre_15aa
dwba0.2e_56	0.120833	20883.7	late	113	mcr
dwba0.2e_56	0.0774	15568	late	113	15aa
dwba0.2e_60	0.1627	6220	late	113	pre_15aa
dwba0.2e_61	0.1693	13661.5	late	113	mcr
dwba0.2e_63	0.17735	10672	late	113	pre_arm
dwba0.2e_63	0.0503	9197	late	113	mcr
dwba0.2e_66	0.2056	4533	late	113	mcr
dwba0.2e_66	0.0233	7084	late	113	arm
dwba0.2e_69	0.197667	15128.7	late	113	15aa
dwba0.2e_69	0.0329	10511.5	late	113	arm
dwba0.2e_74	0.0366	4909.33	late	113	mcr
dwba0.2e_74	0.01625	6570	late	113	arm
dwba0.2e_75	0.1094	16683	late	113	mcr
dwba0.2e_77	0.1601	5901.5	late	113	pre_arm
dwba0.2e_77	0.14725	4057	late	113	15aa
dwba0.2e_80	0.30915	9983	late	113	mcr
dwba0.2e_80	0.07265	1277	late	113	pre_arm

## Sheet: Fig.4h-q
tumour	marker	lgr5hi	lgr5lo
DWBA3.1d_SI10	uea1	2.60791	29.0059
DWBA3.1d_SI30	uea1	8.72877	143.944
DWBA3.1d_SI40_1	uea1	55.3212	258.871
DWBA3.1d_SI40_2	uea1	15.7595	151.442
DWBA3.4d_SI20	uea1	2.28631	24.8116
DWBA9.1g_SI10	uea1	0	42.9114
DWBA9.1g_SI40_1	uea1	33.8629	207.509
DWBA9.1g_SI40_3	uea1	0	169.594
DWBA3.1d_SI10	lyz	0	0
DWBA3.1d_SI30	lyz	157.118	15.9938
DWBA3.1d_SI40_1	lyz	44.2569	0
DWBA3.1d_SI40_2	lyz	102.437	4.73257
DWBA3.4d_SI20	lyz	25.1494	0
DWBA9.1g_SI10	lyz	2.10173	0
DWBA9.1g_SI40_1	lyz	43.8225	41.5018
DWBA9.1g_SI40_3	lyz	185.729	15.4176
DWBA3.1d_SI10	ki67	39.5847	17.3544
DWBA3.1d_SI30	ki67	38.126	21.6102
DWBA3.1d_SI40_1	ki67	26.8895	10.4991
DWBA3.1d_SI40_2	ki67	41.3953	22.6284
DWBA3.4d_SI20	ki67	26.936	45.8392
DWBA9.1g_SI10	ki67	28.3002	15.0267
DWBA9.1g_SI40_1	ki67	26.6725	18.59
DWBA9.1g_SI40_3	ki67	21.0687	6.8444
DWBA3.1d_SI10	atoh1	68.2925	95.0623
DWBA3.1d_SI30	atoh1	9.4822	31.3966
DWBA3.1d_SI40_1	atoh1	437.073	736.61
DWBA3.1d_SI40_2	atoh1	173.537	328.74
DWBA3.4d_SI20	atoh1	5.7699	16.1506
DWBA9.1g_SI10	atoh1	67.3927	5.9612
DWBA9.1g_SI40_1	atoh1	17.6359	0
DWBA9.1g_SI40_3	atoh1	0	0
DWBA3.1d_SI10	anxa1	489.005	1793.65
DWBA3.1d_SI30	anxa1	106.441	2279.53
DWBA3.1d_SI40_1	anxa1	2450.73	3963.2
DWBA3.1d_SI40_2	anxa1	1957.54	6598
DWBA3.4d_SI20	anxa1	3325.01	3325.01
DWBA9.1g_SI10	anxa1	550.758	774.386
DWBA9.1g_SI40_1	anxa1	3005.79	6948.55
DWBA9.1g_SI40_3	anxa1	3124.04	2753.38

## Sheet: Fig.4t
Notum ISH scoring
	lgr5_hi	lgr5_lo
	6217.02	2364.67
	8170.87	3585.68
	4092.24	2171.41
	5581.16	2509.42
	6729.11	906.625
	5656.92	2083.8
	7280.31	6453.1
	6424.82	1850.81
	5334.02	4641.22
	5365.47	3698.12

## Sheet: Fig.4u
			log2FC ddCT method
		WT	PreArm	Arm	MCR
	Replicate_1	0	1.072	2.72858	-1.06633
	Replicate_1	0	1.01658	2.09952	-0.786489
	Replicate_1	0	-0.15984	1.313	-1.4035
						p-value	R_squared	F value
	One-way ANOVA					0.0005	0.8768	18.99
	Tukey's multple comparisons test
